# Supplementary material for: Identification and predictability of soil quality indicators from conventional soil and vegetation classifications
Source: PLoS One. 2021 Oct 22;16(10):e0248665. doi: 10.1371/journal.pone.0248665 (PMC8535190; doi:10.1371/journal.pone.0248665)
Supplement: S1 Dataset — (XLS) [file pone.0248665.s005.xls]

## Sheet: data
REP_ID2007	REP_no	Batch_No	S.No	qMic	qCO2	Mic_C	Mic_N	Mic_CN	SR	SOC	NO3	NH4	pH	EC	Phenolics	Absb@254	Absb@400	HIX	Amino_A	L_TOC	L_TON	L_CN	BD	Factor1	Factor2	Factor3	Factor4	Factor5	Factor6	AVC code	AVC_Desc	EASTING_10KM	NORTHING_10KM	Country	MEAN_ALTITUDE	Soil_classn	STcode	SoilType	ST_code
471	1	3	4	0.0407	0.00103	329.4	1.8	188.1	0.31	7362	1.58	0.03	6.8	68.9	0	0.05	0.01	6.4	0.78	2.89	2.02	1.43	1.32	-0.84	-0.77	-0.18	-0.51	-0.29	-0.98	3	Fertile grasslands	520000	260000	ENG	50	Pelosol	5	Pelosol	1
539	4	1	5	0.0225	0.00031	1171.7	176.2	6.7	0.33	47362	1.66	0.16	6.6	35.6	0.22	0.13	0.02	8.1	1.1	2.96	1.7	1.74	0.9	-0.47	-0.59	-0.42	0.66	-0.23	-0.39	3	Fertile grasslands	500000	270000	ENG	65	Pelosol	5	Pelosol	1
539	3	1	4	0.0139	0.00032	972.2	123	7.9	0.28	63389	1.41	0.46	6.7	67.5	0.22	0.19	0.02	8.5	2.93	4.3	1.61	2.67	0.84	-0.35	-0.46	-0.42	0.15	0.53	-0.18	4	Infertile grassland	500000	270000	ENG	65	Pelosol	5	Pelosol	1
471	5	3	6	0.0018	0.01331	27.1	6.1	4.5	0.33	13430	0.31	0.01	7.2	46.2	0	0.29	0.03	9.5	0.56	2.5	0.83	3.01	1.25	-0.7	-0.01	-0.6	-1.14	-0.81	0.38	4	Infertile grassland	520000	260000	ENG	50	Pelosol	5	Pelosol	1
1166	3	4	27	0.0016	0.01268	715	68.3	10.5	8.24	402928	0.05	0.05	3.9	182.1	2.88	1.9	0.18	10.5	0.93	60.31	1.38	43.72	.	.	.	.	.	.	.	6	Upland wooded	430000	330000	ENG	70	Pelosol	5	Pelosol	1
47	7	9	6	0.0005	0.03089	11.1	50.7	0.2	0.31	20394	1.74	0.3	5.8	45.2	0.05	0.14	0.02	6.7	0.63	3.86	2.17	1.78	.	.	.	.	.	.	.	6	Upland wooded	220000	90000	ENG	100	Pelosol	5	Pelosol	1
38	1	11	4	0.0239	0.0018	281.7	14.3	19.7	0.46	10728	2.41	0.19	6.2	94.7	0.16	0.15	0.02	7.5	0.63	4	6.88	0.58	1.25	-0.69	-0.46	0.11	-0.67	-0.15	-0.66	1	Crop and weeds	300000	80000	ENG	40	Brown Soils	1	Browns	2
63	1	9	7	0.0005	0.10529	6.3	69.1	0.1	0.6	12554	0.47	0.04	7.5	108.8	0.07	0.06	0.01	8.3	0.05	2.05	3.41	0.6	1.14	-0.44	-0.83	-0.34	-1.12	-0.55	-0.19	1	Crop and weeds	450000	100000	ENG	5	Brown Soils	1	Browns	2
367	1	8	4	0.0151	0.00219	161.2	129.6	1.2	0.32	9677	0.59	0.05	7.9	104.6	0.05	0.07	0.01	7.8	0	3.82	0.79	4.86	1.37	-0.85	-0.72	-0.5	-0.52	-0.66	-0.36	1	Crop and weeds	560000	260000	ENG	75	Brown Soils	1	Browns	2
393	1	1	1	0.0186	0.00035	446.6	37.7	11.8	0.14	21849	8.82	0.62	7	147.2	0.27	0.22	0.03	7.3	2.52	4.51	9.28	0.49	1.33	-0.85	-0.17	0.83	-0.5	0.65	-0.82	1	Crop and weeds	320000	230000	ENG	400	Brown Soils	1	Browns	2
428	1	7	13	0.0737	0.00026	913.7	31.2	29.3	0.22	11264	0.83	0.05	7.7	99.5	0.05	0.09	0.01	8.5	0.53	3.14	1.25	2.51	1.58	-1.39	-0.56	-0.34	0.57	-0.55	-0.55	1	Crop and weeds	620000	290000	ENG	45	Brown Soils	1	Browns	2
627	1	12	7	0.0026	0.01134	47.4	18.7	2.5	0.49	16652	0.28	0.01	7.2	167.8	0.04	0.05	0.01	7.6	0.08	3.5	1.06	3.3	1.35	-0.55	-0.82	-0.35	-1.13	-0.63	-0.39	1	Crop and weeds	530000	420000	ENG	5	Brown Soils	1	Browns	2
336	2	2	9	0.0129	0.00107	145.4	24.2	6	0.14	10269	4.06	0.05	6.1	95.4	0.14	0.2	0.03	7	0.68	0.05	0.05	1	1.57	-0.9	-0.23	-0.16	-0.86	-0.7	-0.94	1	Crop and weeds	290000	110000	ENG	90	Brown Soils	1	Browns	2
369	2	11	10	0.0171	0.001	276.2	73.2	3.8	0.25	14670	0.64	0.05	7.9	56.5	0	0.09	0.01	7.7	0.05	2.27	0.91	2.48	1.47	-0.94	-0.63	-0.55	-0.54	-0.66	-0.51	1	Crop and weeds	590000	260000	ENG	60	Brown Soils	1	Browns	2
400	2	10	7	0.02	0.00135	135.5	2.9	47	0.17	6146	1.93	0.01	7.3	78.6	0.02	0.08	0.01	7.5	0.05	2.33	2.12	1.1	1.48	-0.88	-0.66	-0.26	-0.86	-0.62	-0.62	1	Crop and weeds	610000	270000	ENG	40	Brown Soils	1	Browns	2
428	2	7	14	0.0419	0.00011	681.8	39.6	17.2	0.07	14783	3.48	0.09	7.9	135.9	0.09	0.1	0.01	9.8	0.13	3.99	6.36	0.63	1.39	-1	-0.56	0.24	0.05	-0.55	-0.04	1	Crop and weeds	620000	290000	ENG	45	Brown Soils	1	Browns	2
447	2	2	15	0.0208	0.00048	351.8	52.3	6.7	0.15	15383	13.77	0.05	7.3	546	0.18	0.15	0.01	10.9	3.17	3.25	49.01	0.07	1.41	-0.39	-0.22	4.58	-0.38	-0.64	0.39	1	Crop and weeds	520000	240000	ENG	40	Brown Soils	1	Browns	2
451	2	9	13	0.0198	0.00377	111	91	1.2	0.38	5099	3.6	0.11	8.8	152.9	0.16	0.07	0.01	11	0.05	2.96	5.65	0.52	1.5	-1	-0.67	0.17	-0.59	-0.63	0.34	1	Crop and weeds	560000	300000	ENG	20	Brown Soils	1	Browns	2
627	2	12	8	0.0039	0.00404	60.8	103.5	0.6	0.22	14289	1.62	0.06	6.4	370	0.1	0.04	0	9.7	0.05	3.96	4.46	0.89	1.34	-0.41	-0.85	0.4	-0.87	-0.68	0.2	1	Crop and weeds	530000	420000	ENG	5	Brown Soils	1	Browns	2
929	2	8	9	0.0023	0.00875	38.2	66.7	0.6	0.3	15411	0.58	0.09	6.9	55.6	0.04	0.11	0.02	6.6	0.09	3.66	0.94	3.92	1.45	-0.74	-0.59	-0.55	-0.99	-0.49	-0.81	1	Crop and weeds	340000	720000	SCO	55	Brown Soils	1	Browns	2
367	3	8	5	0.0012	0.00117	16.7	122.4	0.1	0.02	13140	1.18	0.05	8	108.9	0.01	0.12	0.01	9.9	0.14	4.85	1.66	2.92	1.4	-0.78	-0.57	-0.39	-0.82	-0.69	0.33	1	Crop and weeds	560000	260000	ENG	75	Brown Soils	1	Browns	2
393	3	1	3	0.0227	0.00066	615	34.2	18	0.37	24586	16.48	0.3	7.3	348	0.1	0.14	0.01	11.3	1.42	1.48	27.22	0.05	.	.	.	.	.	.	.	1	Crop and weeds	320000	230000	ENG	400	Brown Soils	1	Browns	2
400	3	10	8	0.0371	0.0007	373.3	42.1	8.9	0.24	9137	1.87	0.05	7.4	62.5	0.05	0.06	0.01	7.1	0.05	1.61	2.08	0.77	1.58	-1.11	-0.68	-0.33	-0.32	-0.6	-0.81	1	Crop and weeds	610000	270000	ENG	40	Brown Soils	1	Browns	2
428	3	7	15	0.0529	0.00034	838.2	71.5	11.7	0.26	14409	0.59	0.09	7.7	58.9	0.08	0.11	0.01	8.8	0	3.48	0.49	7.16	1.67	-1.34	-0.48	-0.53	0.39	-0.59	-0.37	1	Crop and weeds	620000	290000	ENG	45	Brown Soils	1	Browns	2
451	3	9	14	0.007	0.00054	111.9	88.7	1.3	0.05	14592	0.54	0.09	8.3	113.4	0.08	0.09	0.01	8.7	0.05	3.38	1.35	2.51	1.48	-0.88	-0.66	-0.45	-0.76	-0.62	-0.11	1	Crop and weeds	560000	300000	ENG	20	Brown Soils	1	Browns	2
864	3	2	19	0.0036	0.0002	100.1	16.9	5.9	0.02	25041	6.86	0.08	6.4	136.6	0.08	0.09	0.01	7.8	3.15	0.05	0.05	1	1.36	-0.57	-0.67	0.09	-1.08	-0.26	-0.49	1	Crop and weeds	320000	660000	SCO	130	Brown Soils	1	Browns	2
38	4	11	6	0.0283	0.00092	442.6	78.2	5.7	0.37	14220	0.66	0.2	6.8	67.3	0.1	0.09	0.01	7.7	0.46	5.5	1.96	2.81	1.41	-0.9	-0.65	-0.45	-0.29	-0.13	-0.53	1	Crop and weeds	300000	80000	ENG	40	Brown Soils	1	Browns	2
251	4	12	5	0.006	0.00473	69.2	66.2	1	0.3	10547	8.46	0.04	7.1	171.5	0.13	0.17	0.02	9.3	0.38	5.35	10.7	0.5	1.41	-0.69	-0.33	0.94	-0.85	-0.7	0.07	1	Crop and weeds	590000	200000	ENG	20	Brown Soils	1	Browns	2
364	4	2	13	0.0185	7e-05	392.3	60	6.5	0.03	19304	5.19	0.05	7.9	176.7	0.1	0.11	0.01	9.7	0.44	0.05	0.05	1	1.36	-0.82	-0.56	0.04	-0.43	-0.83	0.06	1	Crop and weeds	580000	170000	ENG	5	Brown Soils	1	Browns	2
402	4	7	12	0.0726	0.00123	569.4	13.2	43.2	0.64	7131	0.95	0.17	7.8	106.5	0.15	0.06	0.01	7.7	0.05	3.28	0.52	6.36	1.73	-1.47	-0.63	-0.38	0.14	-0.36	-0.76	1	Crop and weeds	640000	270000	ENG	25	Brown Soils	1	Browns	2
447	4	2	16	0.0297	1e-05	947.3	169.3	5.6	0.01	28958	7.5	0.05	7.4	277	0.17	0.23	0.03	8.6	0.44	0.05	0.05	1	1.14	-0.78	-0.1	0.45	0.58	-1.13	-0.13	1	Crop and weeds	520000	240000	ENG	40	Brown Soils	1	Browns	2
471	4	3	5	0.0259	0.00034	403.3	7.3	55.5	0.12	14160	10.99	0.14	7.6	267	0.43	0.3	0.04	8.5	0.27	16.53	21.02	0.79	1.21	-0.68	0.17	2.06	-0.48	-0.32	-0.11	1	Crop and weeds	520000	260000	ENG	50	Brown Soils	1	Browns	2
627	4	12	9	0.0037	0.00244	68.6	103.5	0.7	0.15	16747	1.4	0.04	7.1	132.2	0.02	0.09	0.01	9.2	0.28	4.53	5.32	0.85	1.81	-0.94	-0.61	-0.07	-0.81	-0.65	-0.03	1	Crop and weeds	530000	420000	ENG	5	Brown Soils	1	Browns	2
944	4	2	22	0.0022	0.00306	40.3	7.6	5.3	0.11	16477	2.08	0.22	6.6	61	0.08	0.36	0.04	8.1	1.34	0.05	0.05	1	1.3	-0.79	0.24	-0.44	-1.12	-0.47	-0.3	1	Crop and weeds	320000	740000	SCO	55	Brown Soils	1	Browns	2
251	5	12	6	0.0063	0.00305	145.9	24.2	6	0.4	20908	10.61	0.07	7.5	193.8	-0.07	0.18	0.02	10	0.63	7.32	13.76	0.53	1.09	-0.42	-0.32	1.37	-0.9	-0.6	0.35	1	Crop and weeds	590000	200000	ENG	20	Brown Soils	1	Browns	2
369	5	11	12	0.011	0.00173	110.4	31.2	3.5	0.17	9151	0.3	0.05	7.8	116.7	0.01	0.07	0.01	10.3	0.05	5.57	2.52	2.21	1.56	-0.88	-0.71	-0.35	-0.9	-0.54	0.23	1	Crop and weeds	590000	260000	ENG	60	Brown Soils	1	Browns	2
447	5	2	17	0.0156	8e-05	429.6	84.9	5.1	0.03	25063	10.95	0.05	7.2	291	0.07	0.14	0.01	10.1	2.42	4.62	0.29	16.2	1.41	-0.68	-0.44	0.73	-0.41	-0.67	0.31	1	Crop and weeds	520000	240000	ENG	40	Brown Soils	1	Browns	2
451	5	9	15	0.0036	0.01269	33.2	52.2	0.6	0.38	8386	1.6	0.12	8.1	161.6	0.15	0.2	0.02	9.2	0.46	5	6.75	0.74	1.53	-0.89	-0.24	0.07	-0.97	-0.6	0.16	1	Crop and weeds	560000	300000	ENG	20	Brown Soils	1	Browns	2
662	5	1	11	0.0243	0.00014	211.6	4	52.5	0.03	7905	11.11	1.32	5.8	204	0.04	0.08	0.01	7.3	4.99	1.78	12.63	0.14	1.58	-0.98	-0.68	1.26	-0.89	2.4	-0.86	1	Crop and weeds	430000	470000	ENG	45	Brown Soils	1	Browns	2
1216	5	7	28	0.0557	0.00109	919.2	34.9	26.4	0.91	15013	7.35	0	6.5	116.5	0.12	0.1	0.01	7.3	0.06	3.49	13.29	0.26	1.13	-0.75	-0.54	1.03	0.42	-0.6	-0.9	1	Crop and weeds	410000	500000	ENG	175	Brown Soils	1	Browns	2
393	2	1	2	0.0057	0.00206	198.5	8.3	23.9	0.37	31478	13.71	0.71	5.2	160.7	0.12	0.12	0.01	9.1	2.69	3.9	18.87	0.21	1.33	-0.41	-0.56	1.88	-1.01	1.05	-0.27	2	Tall grass and herbs	320000	230000	ENG	400	Brown Soils	1	Browns	2
38	3	11	5	0.0313	0.00054	401.9	78.6	5.1	0.2	11689	1.79	0.06	7.3	81	0.07	0.18	0.02	9.5	0.1	4.24	1.56	2.72	1.51	-1.07	-0.3	-0.35	-0.24	-0.69	0.09	2	Tall grass and herbs	300000	80000	ENG	40	Brown Soils	1	Browns	2
369	4	11	11	0.0043	0.00256	75.8	36	2.1	0.18	15895	4.31	0.09	7.5	186.9	0.1	0.14	0.01	12.4	0.17	3.17	2.58	1.23	1.07	-0.44	-0.55	0.13	-0.98	-0.62	0.99	2	Tall grass and herbs	590000	260000	ENG	60	Brown Soils	1	Browns	2
604	4	6	8	0.0106	0.00314	162.9	36.2	4.5	0.46	13985	1.79	0.05	6	177.6	0.05	0.09	0.01	7	0.05	3.64	4.04	0.9	1.53	-0.67	-0.64	0.03	-0.88	-0.57	-0.7	2	Tall grass and herbs	430000	410000	ENG	118	Brown Soils	1	Browns	2
63	5	9	9	0.0189	0.00165	537.5	160.2	3.4	0.81	25910	0.09	0.08	5.8	44.5	0.02	0.56	0.05	10.4	1.53	14.4	1.9	7.58	0.77	-0.55	0.83	-0.63	-0.04	-0.53	1.51	2	Tall grass and herbs	450000	100000	ENG	5	Brown Soils	1	Browns	2
929	5	8	10	0.0024	0.01047	73.6	55.8	1.3	0.7	27526	5.59	0.1	5.7	95.2	0.41	0.28	0.03	10.8	0.47	9.08	6.43	1.41	1.05	-0.33	-0.09	0.28	-0.99	-0.35	0.9	2	Tall grass and herbs	340000	720000	SCO	55	Brown Soils	1	Browns	2
691	1	10	14	0.0221	0.00282	959.3	178.5	5.4	2.46	39461	2.3	0.08	6.9	51.6	0.11	0.06	0.01	9.7	0.05	3.2	2.83	1.13	1.06	-0.47	-0.82	-0.24	0.46	-0.48	-0.03	3	Fertile grasslands	350000	510000	ENG	280	Brown Soils	1	Browns	2
75	2	3	1	0.0203	0.00073	666.7	29.4	22.7	0.44	29910	0.66	0.57	6	52.9	0.47	0.48	0.05	9.3	0.92	19.92	2.77	7.2	1.08	-0.74	0.58	-0.47	-0.35	0.73	0.6	3	Fertile grasslands	290000	110000	ENG	90	Brown Soils	1	Browns	2
548	2	7	16	0.0206	0.00078	1017.8	119	8.6	0.72	44969	2.16	0.14	6.4	85.6	0.55	0.3	0.03	9.4	1.34	7.66	6.77	1.13	0.97	-0.5	0.01	0.04	0.34	-0.26	0.29	3	Fertile grasslands	410000	360000	ENG	320	Brown Soils	1	Browns	2
631	2	3	8	0.0233	0.0002	752.9	76.8	9.8	0.13	29400	0.5	0.23	6.7	46.6	0.17	0.11	0.02	7.3	4.11	8.53	2	4.27	0.85	-0.46	-0.7	-0.52	-0.11	0.57	-0.57	3	Fertile grasslands	370000	440000	ENG	85	Brown Soils	1	Browns	2
691	2	10	15	0.0171	0.00106	502.7	93.6	5.4	0.48	26765	0.79	0.07	6.6	38.7	0.23	0.06	0.01	6.3	0.05	1.94	1.22	1.59	1.12	-0.54	-0.82	-0.53	-0.3	-0.41	-0.88	3	Fertile grasslands	350000	510000	ENG	280	Brown Soils	1	Browns	2
604	3	6	7	0.0089	0.00159	146.8	40.6	3.6	0.21	14953	2.07	0.15	6.9	61.4	0.2	0.18	0.02	8.9	0.7	5.16	2.59	1.99	1.42	-0.79	-0.38	-0.32	-0.87	-0.29	-0.06	3	Fertile grasslands	430000	410000	ENG	117	Brown Soils	1	Browns	2
825	3	3	16	0.0263	0.00036	515.7	42	12.3	0.17	17819	0.3	0.08	6.6	42.6	0.07	0.14	0.02	7.9	1.41	9.37	1.47	6.37	1.18	-0.69	-0.55	-0.54	-0.37	-0.09	-0.4	3	Fertile grasslands	350000	630000	SCO	150	Brown Soils	1	Browns	2
561	4	11	18	0.0115	0.00263	294.1	52.7	5.6	0.7	23290	0.1	0.14	5.7	62.8	0.45	0.28	0.03	9.6	1.27	18.51	0.27	68.62	1.1	-0.28	-0.17	-0.69	-0.84	0.02	0.61	3	Fertile grasslands	260000	370000	WAL	10	Brown Soils	1	Browns	2
563	4	4	12	0.0465	0.00039	1661.4	145.6	11.4	0.59	32499	11.63	0.17	6.5	211	0.04	0.12	0.02	5.5	0.51	8.17	18.52	0.44	1.22	-0.74	-0.39	1.89	1.37	-0.33	-1.62	3	Fertile grasslands	350000	630000	SCO	150	Brown Soils	1	Browns	2
679	4	1	17	0.0174	0.00013	435.2	45.9	9.5	0.05	22763	0.64	0.08	6.4	37.3	0.26	0.55	0.06	8.5	1.05	12.9	1.4	9.24	1.19	-0.87	0.88	-0.52	-0.46	-0.57	0.14	3	Fertile grasslands	460000	480000	ENG	120	Brown Soils	1	Browns	2
704	4	12	14	0.0084	0.00552	263.2	39.4	6.7	1.32	28598	1.02	0.24	6.3	47.3	0.18	0.06	0.01	9.1	2.32	3.3	3.35	0.99	0.66	-0.08	-0.92	-0.37	-0.85	0.34	-0.04	3	Fertile grasslands	310000	530000	ENG	100	Brown Soils	1	Browns	2
501	5	4	9	0.0222	0.00082	930	135.1	6.9	0.69	38126	6.23	0.05	7.8	142.5	0.02	0.18	0.02	10.3	0.53	14.55	8.79	1.66	1.09	-0.59	-0.36	0.58	0.33	-0.44	0.48	3	Fertile grasslands	610000	160000	ENG	5	Brown Soils	1	Browns	2
604	5	6	9	0.0015	0.00221	28	23	1.2	0.06	16699	0.23	0.1	8	79.8	0.11	0.24	0.02	10.8	0.73	3.66	0.35	10.48	1.5	-0.87	-0.18	-0.62	-1.1	-0.64	0.78	3	Fertile grasslands	430000	410000	ENG	119	Brown Soils	1	Browns	2
672	5	7	19	0.0295	0.00019	1618.9	132.8	12.2	0.28	49868	4.37	0.07	6.5	342	0.37	0.25	0.02	12.6	1.66	13.13	10.92	1.2	0.81	-0.25	-0.15	1	1.05	-0.38	1.42	3	Fertile grasslands	350000	480000	ENG	190	Brown Soils	1	Browns	2
691	5	10	16	0.0054	0.00371	399.6	45.3	8.8	1.35	67747	3.62	0.05	6.7	63.3	0.05	0.06	0.01	7.5	0.05	1.94	3.65	0.53	0.74	0.04	-0.88	-0.04	-0.69	-0.5	-0.5	3	Fertile grasslands	350000	510000	ENG	280	Brown Soils	1	Browns	2
699	5	9	21	0.0033	0.00392	57.4	114.6	0.5	0.2	16040	1.2	0.24	6.7	74.6	0.69	0.31	0.04	7.2	0.53	6.33	2.56	2.47	1.24	-0.74	0.08	-0.34	-0.8	-0.23	-0.71	3	Fertile grasslands	470000	510000	ENG	55	Brown Soils	1	Browns	2
825	5	3	17	0.018	0.00076	793.8	117.8	6.7	0.55	40066	2.55	2.28	7.1	180.1	6.51	0.23	0.02	10.3	18.28	28.51	13.42	2.12	1.1	-0.8	-0.53	0.17	-0.41	7.67	0.5	3	Fertile grasslands	350000	630000	SCO	150	Brown Soils	1	Browns	2
37	1	11	1	0.0089	0.0016	227.8	27.7	8.2	0.33	23375	5.97	0.81	4.8	288	0.34	0.13	0.01	12.7	4.94	6.72	33.89	0.2	1.31	-0.28	-0.57	2.41	-0.92	1.68	0.82	4	Infertile grassland	290000	80000	ENG	5	Brown Soils	1	Browns	2
205	1	7	7	0.0235	0.00137	640.7	69.6	9.2	0.8	24805	0.92	0.05	5.4	28.8	0.12	0.08	0.01	8.3	1.13	3.22	0.7	4.62	1.16	-0.51	-0.75	-0.53	-0.2	-0.23	-0.39	4	Infertile grassland	320000	180000	WAL	50	Brown Soils	1	Browns	2
569	1	10	10	0.02	0.00126	683	52.1	13.1	0.78	30978	2.84	0.25	6.9	55	0.11	0.07	0.01	8.2	0.78	2.56	3.38	0.76	1.18	-0.61	-0.75	-0.18	-0.22	-0.03	-0.45	4	Infertile grassland	380000	380000	ENG	80	Brown Soils	1	Browns	2
191	2	7	5	0.0435	0.00022	656	42.7	15.3	0.13	13699	0.25	0.51	6.5	108.6	1.08	0.74	0.08	9.7	1.75	10.83	0.65	16.77	1.43	-1.4	1.55	-0.57	0.02	0.02	1.08	4	Infertile grassland	550000	170000	ENG	35	Brown Soils	1	Browns	2
294	2	2	6	0.0224	0.00027	1107.6	219.9	5	0.27	44909	4.22	0.05	6.5	72.1	0.36	0.33	0.04	8	0.8	0.05	0.05	1	0.73	-0.49	0.12	-0.19	0.79	-0.89	-0.39	4	Infertile grassland	370000	90000	ENG	105	Brown Soils	1	Browns	2
518	2	11	14	0.0191	0.00082	682.9	131.2	5.2	0.51	32495	0.57	0.13	5.8	29.2	0.09	0.07	0.01	8.9	0.66	4.86	2.63	1.85	0.87	-0.32	-0.83	-0.46	-0.02	-0.1	-0.14	4	Infertile grassland	280000	350000	WAL	170	Brown Soils	1	Browns	2
561	2	11	16	0.0354	0.00111	827.3	97.4	8.5	0.84	21242	0.15	0.31	5.7	33.3	0.46	0.2	0.02	10.2	1.59	3.87	0.87	4.44	1.3	-0.85	-0.32	-0.61	0.2	0.18	0.28	4	Infertile grassland	260000	370000	WAL	10	Brown Soils	1	Browns	2
723	2	12	16	0.0013	0.01877	50.6	6.3	8	0.86	36334	2.32	0.36	6.2	30.2	0.15	0.17	0.02	8.4	3.21	5.05	3.22	1.57	1.07	-0.36	-0.52	-0.33	-1.25	0.56	-0.22	4	Infertile grassland	310000	530000	ENG	100	Brown Soils	1	Browns	2
825	2	3	15	0.0212	0.00095	571.2	91.6	6.2	0.49	24487	0.17	0.1	5.9	27.2	0.12	1.21	0.14	8.6	1.27	6.77	1.08	6.26	1.15	-1.32	3.24	-0.55	0.01	-1.65	0.71	4	Infertile grassland	350000	630000	SCO	150	Brown Soils	1	Browns	2
826	2	4	17	0.0371	0.00136	1708.1	181.9	9.4	2.11	41867	1.37	0.32	6.3	53.4	0.26	0.49	0.06	8.8	1.34	14.36	3.33	4.31	0.66	-0.59	0.62	-0.31	1.37	0.01	0.26	4	Infertile grassland	430000	330000	ENG	70	Brown Soils	1	Browns	2
844	2	1	19	0.0102	0.00038	890.5	149.6	6	0.31	79452	2.51	0.13	6.3	99.3	0.62	0.51	0.06	9.3	1.75	10.98	2.81	3.91	0.7	-0.25	0.66	-0.17	0.17	-0.46	0.68	4	Infertile grassland	320000	650000	SCO	290	Brown Soils	1	Browns	2
68	3	12	1	0.0046	0.01112	258.2	119.3	2.2	2.61	51008	0.05	0.19	7.5	120.8	0.05	0.16	0.02	9.4	1.33	4.66	0.67	7	0.61	-0.03	-0.59	-0.5	-0.65	-0.24	0.32	4	Infertile grassland	550000	90000	ENG	35	Brown Soils	1	Browns	2
75	3	3	2	0.0355	7e-05	778.4	77.4	10.1	0.05	19955	0.24	0.07	5.9	30.9	0.04	0.07	0.03	2.6	1.49	4.85	1.14	4.25	1.24	-0.78	-0.68	-0.46	0.09	-0.12	-2.84	4	Infertile grassland	290000	110000	ENG	90	Brown Soils	1	Browns	2
161	3	9	10	0.0015	0.01643	64	67.2	1	0.96	39257	0.04	0.22	5	38.8	0.49	0.38	0.04	9	1.22	9.68	0.89	10.94	0.89	-0.23	0.16	-0.63	-1.05	-0.01	0.36	4	Infertile grassland	470000	150000	ENG	65	Brown Soils	1	Browns	2
205	3	7	8	0.0322	0.00185	999.2	69.1	14.5	1.68	28203	0.05	0.62	6	37.1	0.17	0.13	0.02	5.2	2.23	4.53	0.52	8.7	1.04	-0.63	-0.61	-0.61	0.18	0.95	-1.64	4	Infertile grassland	320000	180000	WAL	50	Brown Soils	1	Browns	2
548	3	7	17	0.0196	0.00031	1129.2	75.4	15	0.32	52359	1.32	0.01	6.7	48.4	0.38	0.26	0.03	9.8	0.53	6.43	3.58	1.8	0.98	-0.47	-0.16	-0.27	0.32	-0.58	0.35	4	Infertile grassland	410000	360000	ENG	320	Brown Soils	1	Browns	2
723	3	12	17	0.0124	0.00112	439.1	54.5	8.1	0.45	32261	16.98	0.51	4.4	704	0.21	0.05	0	12.5	4.52	7.42	91.25	0.08	1.21	0.45	-0.56	7.88	-0.43	0.88	0.37	4	Infertile grassland	350000	540000	ENG	215	Brown Soils	1	Browns	2
37	4	11	2	0.0233	0.00122	619.5	71.5	8.7	0.69	24136	0.77	0.25	7.8	154	0.15	0.18	0.02	10.4	2.06	5.11	2.7	1.89	1.02	-0.64	-0.42	-0.25	-0.18	-0.05	0.5	4	Infertile grassland	290000	80000	ENG	5	Brown Soils	1	Browns	2
205	4	7	9	0.0285	0.00073	1294.2	118.2	11	0.86	41210	0.32	0.21	7.6	111.4	0.18	0.15	0.01	10.8	1.49	4.07	0.61	6.65	0.97	-0.58	-0.52	-0.46	0.67	-0.18	0.47	4	Infertile grassland	320000	180000	WAL	50	Brown Soils	1	Browns	2
367	5	8	6	0.0383	0.00061	1133.5	314.8	3.6	0.62	26909	4.42	0.26	7.9	153.4	0.21	0.31	0.03	9.8	1.14	8.86	8.55	1.04	1.2	-1.07	0.18	0.37	1.27	-0.44	0.53	4	Infertile grassland	560000	260000	ENG	75	Brown Soils	1	Browns	2
518	5	11	15	0.017	0.00201	1097.5	133.6	8.2	2.01	58660	1.58	0.12	6	59.9	0.12	0.09	0.01	10.3	1.91	7.87	0.68	11.57	0.77	-0.08	-0.8	-0.42	0.32	0.01	0.29	4	Infertile grassland	280000	350000	WAL	170	Brown Soils	1	Browns	2
548	5	7	18	0.0195	0.00105	1854.5	229.9	8.1	1.78	86460	2.4	0.15	6.6	95.3	0.61	0.43	0.05	8.2	1.31	5.86	5.94	0.99	0.95	-0.47	0.47	0.1	1.5	-0.61	-0.27	4	Infertile grassland	410000	360000	ENG	320	Brown Soils	1	Browns	2
602	5	10	13	0.007	0.00316	445.7	98.3	4.5	1.28	58168	0.46	1.36	7.1	133	1.52	0.31	0.04	8.4	3.65	23.77	2.59	9.19	0.97	-0.51	-0.12	-0.49	-0.68	2.91	0.1	4	Infertile grassland	400000	410000	ENG	300	Brown Soils	1	Browns	2
723	5	12	18	0.0247	0.00029	878.1	170.5	5.2	0.23	32326	0.81	0.11	5.3	28.5	0.08	0.03	0	7.2	1.87	2.36	1.62	1.46	1.03	-0.45	-0.95	-0.52	0.32	-0.02	-0.63	4	Infertile grassland	350000	540000	ENG	215	Brown Soils	1	Browns	2
63	4	9	8	0.0061	0.00097	307	123.7	2.5	0.27	45728	4.72	0.26	6.8	236	0.3	0.87	0.09	10.1	1.86	29.47	8.85	3.33	0.88	-0.63	1.93	0.47	-0.5	-0.33	2.19	5	Lowland wooded	450000	100000	ENG	5	Brown Soils	1	Browns	2
91	4	11	8	0.017	0.00118	1564.2	277.2	5.6	1.68	83566	8.31	0.24	8.1	193.4	0.12	0.2	0.02	10.7	0.65	6.36	8.72	0.73	0.6	-0.15	-0.32	0.86	1.33	-0.51	0.67	5	Lowland wooded	530000	110000	ENG	135	Brown Soils	1	Browns	2
600	4	5	13	0.0061	0.00285	487.8	61.3	8	1.26	72197	1.74	0.2	5.1	80.4	0.76	0.26	0.02	11.9	0.71	12.58	6	2.1	0.63	0.17	-0.29	-0.05	-0.61	0.17	1.27	5	Lowland wooded	300000	370000	WAL	15	Brown Soils	1	Browns	2
191	5	7	6	0.0266	0.00015	636.1	2.9	222.6	0.09	21763	0.52	0.12	4.7	42.6	1.23	0.61	0.06	10.4	1.23	15.47	1	15.52	1.12	-0.68	1.02	-0.43	-0.38	-0.07	1.38	5	Lowland wooded	550000	170000	ENG	35	Brown Soils	1	Browns	2
679	1	1	16	0.0033	0.00094	475.3	6.2	76.9	0.4	129040	4.25	0.62	3.5	173.9	2.16	1.75	0.23	7.7	2.23	36.43	4.7	7.74	0.19	-0.16	4.9	0.67	-0.73	0.17	-0.54	6	Upland wooded	460000	480000	ENG	120	Brown Soils	1	Browns	2
1028	3	5	19	0.0042	0.00362	935	95.6	9.8	3.08	202836	0.28	0.54	4.8	43.8	0.02	0.65	0.07	9	0.54	15.78	0.95	16.58	0.28	0.66	0.91	-0.47	-0.18	0.1	0.7	6	Upland wooded	230000	810000	SCO	225	Brown Soils	1	Browns	2
1028	4	5	20	0.0066	0.00202	523	107.4	4.9	0.96	71606	0.05	0.39	4.2	56.8	0.05	1	0.08	11.9	1.46	24.28	1.09	22.34	0.38	-0.1	2.13	-0.84	-0.42	-0.19	3.8	6	Upland wooded	230000	810000	SCO	225	Brown Soils	1	Browns	2
724	5	12	21	0.0053	0.00094	316.4	51.1	6.2	0.27	54086	0.05	0.3	4.6	57	0.1	0.66	0.06	10.4	3.8	10.91	4.09	2.67	0.72	-0.27	1.07	-0.46	-0.77	0.09	1.66	6	Upland wooded	370000	540000	ENG	370	Brown Soils	1	Browns	2
491	1	6	4	0.0096	0.00019	780	79.4	9.8	0.14	74158	0.44	0.43	5.5	31.2	1.17	0.4	0.05	8.8	1.91	11.63	1.19	9.79	0.6	-0.09	0.19	-0.57	-0.24	0.6	0.23	7	Moorland grass mosaics	280000	330000	WAL	705	Brown Soils	1	Browns	2
931	1	12	22	0.0132	0.0005	3445.3	417.8	8.2	1.57	236739	0.24	1.41	5.3	138.1	0.63	0.32	0.04	8.3	8.51	4.66	1.64	2.84	0.16	0.52	-0.25	-0.36	3.21	2.69	-0.23	7	Moorland grass mosaics	370000	540000	ENG	370	Brown Soils	1	Browns	2
987	1	12	27	0.0095	0.00142	1630.3	207.5	7.9	2.1	156590	0.16	0.35	5.6	30.6	0.91	0.06	0.01	5.9	4.96	5.36	0.82	6.57	0.42	0.51	-1.05	-0.58	0.85	0.91	-0.96	7	Moorland grass mosaics	130000	790000	SCO	185	Brown Soils	1	Browns	2
724	2	12	19	0.0084	0.00062	715.8	101.6	7	0.4	77896	0.05	0.23	5.1	41.4	0.12	0.26	0.03	8.3	3.63	10.18	1.09	9.31	0.7	0	-0.29	-0.57	-0.28	0.39	-0.1	7	Moorland grass mosaics	350000	540000	ENG	215	Brown Soils	1	Browns	2
673	4	9	18	0.0044	0.00215	890.3	141.9	6.3	1.74	184626	0.07	0.5	4.5	43.3	0.27	0.5	0.05	10.3	2.01	13.56	0.92	14.71	0.24	0.67	0.39	-0.58	-0.11	0.41	1.31	7	Moorland grass mosaics	370000	480000	ENG	330	Brown Soils	1	Browns	2
1148	1	12	33	0.0025	0.00234	1122.1	139.5	8	2.39	412974	0.05	0.38	4.5	715	1.32	0.36	0.04	8.9	3.18	17.43	1.27	13.69	0.18	2.1	-0.2	1.03	-0.16	-0.02	0.63	8	Heath and bog	70000	870000	SCO	20	Brown Soils	1	Browns	2
1152	1	1	28	0.0075	0.00142	1014.2	27.7	36.6	1.31	123419	0.06	0.72	5.7	106.2	0.1	0.08	0.01	9.6	0.96	9.03	8.33	1.09	0.2	0.65	-1.01	0.07	-0.27	1.23	0.11	8	Heath and bog	200000	930000	SCO	20	Brown Soils	1	Browns	2
364	1	2	12	0.0257	5e-05	645.5	122.3	5.3	0.03	22820	1.03	0.05	7.7	128.9	0.01	0.13	0.01	9.6	0.38	0.05	0.05	1	1.26	-0.84	-0.53	-0.4	0.07	-0.8	0.09	1	Crop and weeds	580000	170000	ENG	5	Ground-water gley soils	2	GWGs	3
193	2	2	3	0.0019	0.01562	22.7	6.3	3.6	0.32	11019	0.86	0.05	7.9	201	0.17	0.18	0.02	8.6	1.41	5.65	1.27	4.45	1.57	-0.83	-0.34	-0.24	-1.19	-0.57	-0.05	1	Crop and weeds	580000	170000	ENG	5	Ground-water gley soils	2	GWGs	3
421	2	5	5	0.0051	0.00298	277.8	58	4.8	0.75	49320	2.3	0.3	7.2	98	0.05	0.79	0.12	6.8	4.61	18.29	5.86	3.12	1.3	-1	1.83	0.2	-0.71	-0.04	-1.62	1	Crop and weeds	520000	290000	ENG	5	Ground-water gley soils	2	GWGs	3
501	2	4	7	0.0534	0.00026	746.2	2.1	353.8	0.18	12693	12.82	0.05	6.3	282	0.05	0.05	0	17.3	11.81	3.98	28.84	0.14	1.4	-0.65	-0.68	3.08	0.01	1.13	1.22	1	Crop and weeds	530000	300000	ENG	5	Ground-water gley soils	2	GWGs	3
421	3	5	6	0.0088	0.00127	304.7	97	3.1	0.35	31364	0.75	0.23	8	125.4	0.05	0.42	0.04	9.7	0.73	10.15	2.12	4.77	1.13	-0.77	0.42	-0.4	-0.53	-0.5	0.83	1	Crop and weeds	520000	290000	ENG	5	Ground-water gley soils	2	GWGs	3
121	4	5	3	0.0204	0.0025	275.3	67.9	4.1	0.63	12253	0.95	0.59	6.5	18.5	0.21	0.16	0.04	4.1	1.21	5.84	4.73	1.23	1.5	-1.02	-0.36	-0.24	-0.59	0.74	-2.63	1	Crop and weeds	580000	120000	ENG	25	Ground-water gley soils	2	GWGs	3
336	5	2	11	0.0042	0.00389	46.5	2.9	16.1	0.16	10055	6.05	0.06	7	262	0.08	0.27	0.03	9.3	0.68	0.05	0.05	1	1.76	-0.98	0.03	0.28	-1.09	-1.03	0.18	1	Crop and weeds	290000	110000	ENG	90	Ground-water gley soils	2	GWGs	3
364	5	2	14	0.0019	0.01407	40.1	38.3	1	0.51	19708	2.42	0.05	7.8	131.8	0.04	0.1	0.01	7.9	1.04	0.05	0.05	1	1.21	-0.57	-0.68	-0.31	-1.06	-0.63	-0.35	1	Crop and weeds	580000	170000	ENG	5	Ground-water gley soils	2	GWGs	3
421	1	5	4	0.0036	0.00492	183.9	65	2.8	0.82	46296	6.88	0.19	6.9	250	0.05	0.47	0.05	9.9	0.02	17.71	22.15	0.8	1.15	-0.41	0.64	1.65	-0.78	-0.52	1	2	Tall grass and herbs	520000	290000	ENG	5	Ground-water gley soils	2	GWGs	3
449	1	4	4	0.0612	0.00101	601.9	32.3	18.6	0.55	8944	0.05	0.07	7.6	160.9	0.03	0.15	0.02	8.9	5.19	5.27	0.89	5.95	1.55	-1.28	-0.39	-0.38	0.06	0	-0.21	2	Tall grass and herbs	350000	630000	SCO	150	Ground-water gley soils	2	GWGs	3
457	1	6	1	0.002	0.00161	63.3	73.6	0.9	0.09	28152	0.38	0.53	7.9	157.6	0.61	0.37	0.04	8.5	1.21	10	1.27	7.91	1.29	-0.83	0.26	-0.43	-0.96	0.25	0.13	2	Tall grass and herbs	650000	300000	ENG	5	Ground-water gley soils	2	GWGs	3
826	1	4	16	0.0372	0.00253	1024.2	118.6	8.6	2.35	25000	0.72	0.07	6	53	0.42	0.63	0.09	6.8	0.92	12.49	2.09	5.97	1.17	-1	1.27	-0.22	0.57	-0.71	-1.53	3	Fertile grasslands	300000	370000	WAL	15	Ground-water gley soils	2	GWGs	3
1186	1	10	29	0.0957	0.0002	2388.5	259.6	9.2	0.42	22678	1.06	0.2	5.9	59.2	0.31	0.2	0.02	8.9	0.86	5.29	1.94	2.72	1.19	-1.35	-0.17	-0.35	2.91	-0.23	-0.4	3	Fertile grasslands	320000	1010000	SCO	10	Ground-water gley soils	2	GWGs	3
449	2	4	5	0.0336	0.00104	306.4	10.8	28.3	0.29	8290	0.05	0.04	7.8	178.5	0.02	0.19	0.02	10.2	4.51	6.06	0.77	7.83	1.59	-1.12	-0.28	-0.38	-0.57	-0.2	0.4	3	Fertile grasslands	530000	300000	ENG	5	Ground-water gley soils	2	GWGs	3
457	2	6	2	0.0236	0.00018	1383.9	260.8	5.3	0.22	53374	0.03	0.52	7.5	252	1.03	0.77	0.06	12.1	2.24	17.03	1.2	14.16	0.78	-0.77	1.51	-0.48	1.13	-0.07	3.13	3	Fertile grasslands	650000	300000	ENG	5	Ground-water gley soils	2	GWGs	3
1186	2	10	30	0.0041	0.00844	1851.2	230.9	8	14.21	414094	0.05	0.15	4.7	39.6	0.71	0.13	0.02	7.8	0.93	4.34	0.37	11.67	1.01	1.63	-0.92	-0.25	0.94	-0.55	-0.7	3	Fertile grasslands	320000	1010000	SCO	10	Ground-water gley soils	2	GWGs	3
563	3	4	11	0.0235	0.00154	838.2	21.9	38.2	1.17	32452	1.24	0.11	7.2	61.8	0.03	0.26	0.03	8.8	0.25	6.52	1.87	3.48	1.32	-0.8	-0.1	-0.35	-0.08	-0.51	-0.1	3	Fertile grasslands	430000	330000	ENG	70	Ground-water gley soils	2	GWGs	3
657	3	5	18	0.0072	0.00314	529.9	91.3	5.8	1.51	67232	0.05	0.21	4	95.2	0.07	0.58	0.06	10.2	0.68	18.94	0.98	19.29	1.13	-0.31	0.86	-0.54	-0.48	-0.28	1.45	3	Fertile grasslands	350000	470000	ENG	65	Ground-water gley soils	2	GWGs	3
827	3	3	18	0.0215	0.00044	262.6	9.2	28.7	0.1	11128	7.96	0.74	6.3	106.9	0.86	0.15	0.02	8.5	2.8	5.68	10.28	0.55	1.2	-0.7	-0.5	0.71	-0.79	1.31	-0.37	3	Fertile grasslands	370000	630000	SCO	50	Ground-water gley soils	2	GWGs	3
1186	3	10	31	0.0586	0.00052	1706.3	163.6	10.4	0.8	26488	0.37	0.33	5.9	38.8	0.53	0.44	0.08	5.9	0.05	5.45	1.06	5.15	1.01	-1.07	0.64	-0.29	1.59	-0.24	-2.41	3	Fertile grasslands	320000	1010000	SCO	10	Ground-water gley soils	2	GWGs	3
1188	3	10	36	0.0342	6e-05	2141.4	259.6	8.3	0.11	57000	0.43	0.18	5.8	49.6	0.58	0.26	0.03	8.1	0.53	6.04	1.24	4.86	0.91	-0.59	-0.12	-0.47	1.99	-0.29	-0.43	3	Fertile grasslands	350000	1000000	SCO	20	Ground-water gley soils	2	GWGs	3
193	4	2	5	0.0195	0.00037	225.8	81	2.8	0.08	10540	0.19	0.05	7.6	116.8	0.07	0.15	0.02	7.3	0.39	4.42	0.56	7.9	1.45	-0.93	-0.44	-0.48	-0.56	-0.66	-0.6	3	Fertile grasslands	580000	170000	ENG	5	Ground-water gley soils	2	GWGs	3
449	4	4	6	0.0269	4e-05	649.4	47.1	13.8	0.02	21931	0.58	0.05	7.8	88.5	0.04	0.12	0.01	8.9	8.96	3.84	1.01	3.8	1.38	-0.94	-0.6	-0.53	-0.25	0.51	-0.15	3	Fertile grasslands	530000	300000	ENG	5	Ground-water gley soils	2	GWGs	3
840	4	4	19	0.0402	0.00017	1705.5	133.5	12.8	0.27	38537	0.05	0.04	5.7	39.4	0.11	0.12	0.01	10.3	0.41	4.9	0.9	5.42	1	-0.57	-0.6	-0.52	1.24	-0.39	0.15	3	Fertile grasslands	260000	650000	SCO	205	Ground-water gley soils	2	GWGs	3
1187	4	10	33	0.0153	0.00395	1134.2	51.3	22.1	4.07	67390	5.72	0.17	5.6	124.1	0.37	0.22	0.03	8.5	0.36	4.68	6.61	0.71	0.73	0.07	-0.31	0.51	0.16	-0.3	-0.26	3	Fertile grasslands	340000	1010000	SCO	50	Ground-water gley soils	2	GWGs	3
1193	4	10	40	0.0553	0.00082	4668.5	487.3	9.6	3.49	76718	0.27	0.36	5.4	84.5	0.4	0.26	0.03	10.4	2.51	6.55	1.3	5.03	0.78	-0.63	-0.13	-0.43	5.35	0.12	0.34	3	Fertile grasslands	350000	1030000	SCO	20	Ground-water gley soils	2	GWGs	3
840	1	4	18	0.0376	0.00011	1270.6	119.7	10.6	0.13	30728	0.07	0.06	5.7	30.1	0.03	0.12	0.01	9.3	0.15	5.17	0.34	15.43	1.08	-0.6	-0.6	-0.61	0.73	-0.41	-0.09	4	Infertile grassland	350000	630000	SCO	150	Ground-water gley soils	2	GWGs	3
1188	1	10	35	0.0522	0.00062	1929.7	244.8	7.9	1.08	33610	0.75	0.26	5.9	69	0.54	0.41	0.06	6.8	0.81	8.66	1.32	6.56	0.96	-0.93	0.5	-0.31	1.96	-0.24	-1.36	4	Infertile grassland	350000	1000000	SCO	20	Ground-water gley soils	2	GWGs	3
86	2	10	4	0.0221	0.00071	1492	157.5	9.5	0.97	61485	13.14	0.08	6.4	181	0.21	0.21	0.02	11.2	0.54	6.81	15.27	0.45	0.88	-0.24	-0.22	1.72	0.99	-0.64	0.62	4	Infertile grassland	460000	110000	ENG	40	Ground-water gley soils	2	GWGs	3
86	3	10	5	0.0419	0.0003	3541.7	449.3	7.9	0.98	76810	0.96	0.01	7.7	109.8	0.12	0.13	0.01	10.8	0.02	4.18	1.79	2.34	0.48	-0.39	-0.56	-0.28	4.07	-0.91	0.39	4	Infertile grassland	460000	110000	ENG	40	Ground-water gley soils	2	GWGs	3
457	3	6	3	0.0071	0.00266	594.1	212.9	2.8	1.44	76572	0.11	0.24	8	195.7	0.56	0.51	0.05	10.9	0.82	6.24	0.39	16.1	0.53	-0.18	0.62	-0.45	0.04	-0.8	1.74	4	Infertile grassland	650000	300000	ENG	5	Ground-water gley soils	2	GWGs	3
86	4	10	6	0.02	0.00157	461.4	24	19.2	0.66	20937	0.07	0.06	6.7	27	0.09	0.1	0.02	6.1	0.32	2.7	0.53	5.11	1.08	-0.56	-0.66	-0.61	-0.52	-0.4	-1.09	4	Infertile grassland	460000	110000	ENG	40	Ground-water gley soils	2	GWGs	3
37	5	11	3	0.0242	0.00108	710.3	104.8	6.8	0.69	26665	0.86	0.07	6.4	30.1	0.52	0.31	0.03	9.3	1.28	7.41	1.19	6.23	1.13	-0.73	0.04	-0.55	0.03	-0.39	0.26	4	Infertile grassland	290000	80000	ENG	5	Ground-water gley soils	2	GWGs	3
195	5	4	3	0.0299	0.00026	642.3	39.7	16.2	0.15	19548	0.23	0.01	6.7	46	0.02	0.3	0.04	7.7	6.7	7.57	1.07	7.1	1	-0.74	0.01	-0.56	-0.22	0.17	-0.5	4	Infertile grassland	300000	370000	WAL	15	Ground-water gley soils	2	GWGs	3
840	5	4	20	0.0321	0.0007	1449.8	150.9	9.6	0.92	41086	0.05	0.21	5.4	35.5	0.23	0.16	0.02	8	0.16	5.39	0.53	10.11	1.04	-0.54	-0.48	-0.58	0.92	-0.13	-0.49	4	Infertile grassland	260000	650000	SCO	205	Ground-water gley soils	2	GWGs	3
75	6	3	3	0.0226	0.00017	809.9	80.9	10	0.13	32572	4.48	0.08	6.6	65.4	0.15	0.55	0.07	7.7	2.25	10.63	5.33	2	0.95	-0.76	0.94	0.18	0.1	-0.55	-0.55	4	Infertile grassland	290000	110000	ENG	90	Ground-water gley soils	2	GWGs	3
926	4	10	18	0.0103	0.00055	645.6	83.8	7.7	0.32	57228	0.05	0.1	5.3	26.5	0.26	0.07	0.01	8	1.21	2.77	0.54	5.15	0.77	-0.03	-0.89	-0.61	-0.33	-0.07	-0.37	6	Upland wooded	290000	720000	SCO	175	Ground-water gley soils	2	GWGs	3
926	5	10	19	0.0088	0.00216	502.3	49.3	10.2	0.98	52085	3.52	0.29	4.9	53	0.26	0.09	0.01	12.1	0.75	3.85	4	0.96	0.58	0.18	-0.87	-0.02	-0.59	0.3	0.65	6	Upland wooded	290000	720000	SCO	175	Ground-water gley soils	2	GWGs	3
640	1	1	7	0.0236	0.00048	372.5	25.3	14.7	0.16	14379	17.26	0.05	6.9	365	0.03	0.13	0.01	10.4	0.76	1.43	22.51	0.06	1.23	-0.47	-0.39	2.88	-0.44	-0.87	0.15	1	Crop and weeds	500000	440000	ENG	5	Surface-water gley soils	7	SWGs	4
402	2	7	11	0.0897	0.00021	842.7	42.9	19.7	0.16	8542	0.12	0.12	7.7	104.9	0	0.08	0.01	8.6	0.07	21.45	5.41	3.97	1.61	-1.49	-0.58	-0.17	0.63	0.11	-0.37	1	Crop and weeds	640000	270000	ENG	25	Surface-water gley soils	7	SWGs	4
640	2	1	8	0.0336	6e-05	383.9	11	34.8	0.02	10388	13.23	0.36	6.7	147.7	0.04	0.1	0.02	5.3	2.39	2.56	16.5	0.16	1.46	-0.91	-0.49	1.71	-0.44	0.23	-1.64	1	Crop and weeds	500000	440000	ENG	5	Surface-water gley soils	7	SWGs	4
121	3	5	2	0.0177	0.00284	330.4	52	6.3	0.85	17013	13.09	0.61	6.6	235	0.02	0.05	0.01	8	0.82	2.87	24.8	0.12	1.39	-0.59	-0.71	2.32	-0.55	0.49	-0.61	1	Crop and weeds	580000	120000	ENG	25	Surface-water gley soils	7	SWGs	4
400	4	10	9	0.0394	0.00067	397.1	7.4	53.7	0.24	9166	1.64	0.08	7.4	88.4	0.18	0.38	0.04	8.8	0.85	9.72	2.5	3.88	1.5	-1.22	0.39	-0.24	-0.36	-0.57	0.02	1	Crop and weeds	610000	270000	ENG	40	Surface-water gley soils	7	SWGs	4
195	3	4	2	0.0165	0.00067	610.5	41.4	14.7	0.37	33545	0.07	0.17	6.9	146.7	0.07	0.36	0.04	10.1	5.84	10.24	1.16	8.84	0.97	-0.55	0.16	-0.46	-0.41	0.24	0.88	2	Tall grass and herbs	610000	160000	ENG	5	Surface-water gley soils	7	SWGs	4
699	4	9	20	0.0086	0.00086	294	132.1	2.2	0.23	31156	0.44	0.13	5.6	104.5	0.19	0.28	0.04	8.1	0.45	6.6	1.5	4.4	1.16	-0.53	-0.05	-0.39	-0.49	-0.46	-0.19	2	Tall grass and herbs	470000	510000	ENG	55	Surface-water gley soils	7	SWGs	4
543	1	8	7	0.0092	0.00106	489.7	173.8	2.8	0.47	48637	0.37	0.17	6.3	58.4	0.89	0.68	0.07	10.4	0.78	18.92	1.52	12.43	0.92	-0.6	1.23	-0.66	-0.16	-0.45	1.85	3	Fertile grasslands	340000	360000	ENG	30	Surface-water gley soils	7	SWGs	4
589	1	5	10	0.031	0.00081	1453.7	219.5	6.6	1.07	42610	2.26	0.3	5.8	44.7	0.21	0.15	0.02	9.7	3.01	6.13	3.11	1.97	1.04	-0.59	-0.54	-0.28	1.11	0.36	0.08	3	Fertile grasslands	430000	390000	ENG	170	Surface-water gley soils	7	SWGs	4
631	1	3	7	0.0176	6e-05	1195.5	129.8	9.2	0.06	61859	1.57	0.33	6.8	50.6	0.21	0.26	0.03	9	0.71	7.75	2.83	2.74	0.92	-0.48	-0.15	-0.34	0.49	0	0.09	3	Fertile grasslands	370000	440000	ENG	85	Surface-water gley soils	7	SWGs	4
1216	1	7	26	0.045	0.00037	944.8	39.1	24.2	0.32	19082	4.84	0.19	7.4	91.5	0.27	0.13	0.01	9.4	0.99	5.04	8.93	0.56	0.95	-0.7	-0.5	0.43	0.32	-0.1	-0.13	3	Fertile grasslands	410000	500000	ENG	175	Surface-water gley soils	7	SWGs	4
195	2	4	1	0.0118	0.00127	468.5	15.6	30.1	0.54	36068	0.05	0.27	6.7	135.4	0.06	0.46	0.04	11.1	3.73	12.31	1.1	11.18	1.03	-0.56	0.45	-0.51	-0.67	0.11	1.56	3	Fertile grasslands	370000	410000	ENG	120	Surface-water gley soils	7	SWGs	4
589	2	5	11	0.018	0.0021	714.2	138	5.2	1.36	36000	4.18	0.56	6.1	94.6	1.18	0.66	0.11	6	0.81	12.3	6.48	1.9	1.05	-0.85	1.38	0.49	0.11	0.25	-2.63	3	Fertile grasslands	430000	390000	ENG	170	Surface-water gley soils	7	SWGs	4
657	2	5	17	0.0154	0.00104	697.7	128.6	5.4	0.66	41181	2.73	0.23	5.8	91	0.26	0.78	0.08	9.5	0.41	23.26	6.64	3.5	1.18	-0.86	1.66	0.01	0.02	-0.45	1.25	3	Fertile grasslands	350000	470000	ENG	65	Surface-water gley soils	7	SWGs	4
704	2	12	13	0.003	0.00357	310.6	59.3	5.2	1.01	94197	0.77	0.09	6.9	152.6	0.63	0.11	0.01	9.7	0.51	11.51	11.33	1.02	0.58	0.33	-0.78	0.37	-0.81	-0.08	0.31	3	Fertile grasslands	380000	470000	ENG	560	Surface-water gley soils	7	SWGs	4
22	3	9	2	0.0072	0.00212	445.9	128.2	3.5	0.86	56002	0.1	0.05	6	36.3	0.47	0.33	0.04	8.4	1.96	7.54	1.29	5.85	0.86	-0.28	0.03	-0.56	-0.39	-0.35	-0.02	3	Fertile grasslands	190000	60000	ENG	160	Surface-water gley soils	7	SWGs	4
678	3	1	14	0.0165	0.00145	442.9	36.7	12.1	0.58	24351	3.15	0.22	5	69.5	0.1	0.32	0.03	10.3	0.05	9.21	3.16	2.91	1.26	-0.61	0.06	-0.15	-0.54	-0.21	0.69	3	Fertile grasslands	440000	480000	ENG	235	Surface-water gley soils	7	SWGs	4
1216	3	7	27	0.0603	0.00035	867.4	1.2	726.3	0.28	13071	16.85	0.08	6.5	680	0.14	0.13	0.01	11.5	0.58	5.69	57.54	0.1	1.06	-0.05	-0.25	6.36	0.31	-0.37	0.25	3	Fertile grasslands	410000	500000	ENG	175	Surface-water gley soils	7	SWGs	4
22	4	9	3	0.0022	0.01772	76.9	60.1	1.3	1.24	31223	4.92	0.34	5.8	123.3	0.15	0.12	0.02	8.1	0.92	3.47	3.67	0.94	0.98	-0.22	-0.65	0.12	-1.04	0.13	-0.29	3	Fertile grasslands	190000	60000	ENG	160	Surface-water gley soils	7	SWGs	4
589	4	5	12	0.0235	0.00075	1270.5	255.6	5	0.86	49119	13.47	0.36	6.3	348	0.68	0.1	0.01	10.2	0.75	6.38	39.29	0.16	0.99	-0.16	-0.5	3.55	1.08	0.01	0.08	3	Fertile grasslands	430000	390000	ENG	170	Surface-water gley soils	7	SWGs	4
704	5	12	15	0.0054	0.0025	288.8	36.5	7.9	0.66	48417	6.82	0.18	6.2	124.9	0.02	0.27	0.03	9.6	1.69	8.19	11.4	0.72	0.86	-0.17	-0.12	0.78	-0.8	-0.17	0.39	3	Fertile grasslands	310000	530000	ENG	100	Surface-water gley soils	7	SWGs	4
657	1	5	16	0.0335	0.00054	1412.3	275.5	5.1	0.7	38314	17.46	0.33	5.5	736	0.08	0.11	0.01	12.7	0.01	8.9	73.81	0.12	1	0.18	-0.3	6.89	1.47	-0.41	0.75	4	Infertile grassland	350000	470000	ENG	65	Surface-water gley soils	7	SWGs	4
673	1	9	16	0.0073	0.00085	338.6	192.6	1.8	0.26	42083	0.33	0.21	6.9	33.9	0.41	0.17	0.02	8.2	1.06	4.5	1.32	3.41	0.92	-0.43	-0.48	-0.61	-0.29	-0.14	-0.17	4	Infertile grassland	370000	480000	ENG	330	Surface-water gley soils	7	SWGs	4
47	2	9	4	0.0049	0.00356	167.5	53.6	3.1	0.54	31202	12.04	0.45	4.5	181	0.16	0.35	0.03	11.8	1.54	11.68	12.75	0.92	1.04	-0.26	0.17	1.34	-0.9	0.33	1.4	4	Infertile grassland	220000	90000	ENG	100	Surface-water gley soils	7	SWGs	4
121	2	5	1	0.0381	0.00063	1502.2	271.2	5.5	0.86	35888	0.24	0.37	6.3	51.5	0.91	0.3	0.04	8.6	0.52	7.75	1.13	6.88	0.97	-0.8	0.02	-0.57	1.43	0.07	-0.09	4	Infertile grassland	580000	120000	ENG	25	Surface-water gley soils	7	SWGs	4
602	2	10	12	0.0062	0.00286	443.3	69.2	6.4	1.15	64713	1.29	0.15	5.2	40.9	0.41	0.18	0.02	8.9	1.39	4.36	1.71	2.54	0.91	-0.09	-0.52	-0.4	-0.61	-0.06	-0.04	4	Infertile grassland	400000	410000	ENG	300	Surface-water gley soils	7	SWGs	4
47	3	9	5	0.0297	0.00017	871.7	177.1	4.9	0.13	26657	0.8	0.09	5.4	59.8	0.05	0.07	0.01	9.1	1.98	3.12	3.28	0.95	0.99	-0.49	-0.78	-0.34	0.41	-0.11	-0.13	4	Infertile grassland	220000	90000	ENG	100	Surface-water gley soils	7	SWGs	4
561	3	11	17	0.0154	0.00034	584.9	39.7	14.7	0.18	34623	0.29	0.24	5.7	28.8	0.15	0.15	0.02	10.1	1.7	7.35	2.97	2.47	1.1	-0.46	-0.56	-0.47	-0.45	0.27	0.27	4	Infertile grassland	260000	370000	WAL	10	Surface-water gley soils	7	SWGs	4
699	3	9	19	0.0154	0.00131	234.8	175.6	1.3	0.28	13891	1.86	0.13	6	42.7	1.29	0.1	0.01	7.2	1.36	3.19	1.6	1.99	1.29	-0.7	-0.66	-0.45	-0.36	-0.01	-0.65	4	Infertile grassland	470000	510000	ENG	55	Surface-water gley soils	7	SWGs	4
631	4	3	9	0.0281	0.0003	1061.6	85.6	12.4	0.29	34346	1.32	0.48	6.6	56.1	0.12	0.3	0.03	10.8	20.2	7.94	3.52	2.25	0.99	-0.79	-0.13	-0.54	0.13	2.76	0.86	4	Infertile grassland	370000	440000	ENG	85	Surface-water gley soils	7	SWGs	4
600	5	5	14	0.0278	0.0008	1643.6	227.7	7.2	1.2	53675	0.5	0.52	5.8	47	0.22	0.22	0.02	9	2.32	7.25	2.06	3.51	0.95	-0.56	-0.33	-0.51	1.27	0.63	-0.01	4	Infertile grassland	370000	410000	ENG	120	Surface-water gley soils	7	SWGs	4
634	5	5	15	0.0245	0.00043	1007.5	207.4	4.9	0.39	37392	1.04	0.46	5.6	36.3	0.26	0.25	0.02	11.4	0.01	7.58	1.8	4.21	1.12	-0.68	-0.2	-0.53	0.58	0.21	0.93	4	Infertile grassland	410000	440000	ENG	150	Surface-water gley soils	7	SWGs	4
648	5	3	12	0.0222	0.00035	587.4	65.8	8.9	0.19	24024	2.19	0.16	6.3	57.4	0.12	0.32	0.04	8.4	1.25	9.24	3.18	2.91	1.29	-0.84	0.12	-0.24	-0.23	-0.25	-0.18	4	Infertile grassland	430000	450000	ENG	70	Surface-water gley soils	7	SWGs	4
402	1	7	10	0.016	0.00105	673.8	43.9	15.4	0.64	38206	1.2	0.12	6.7	65.4	0.85	0.46	0.05	10.1	1.14	9.81	1.45	6.75	1.23	-0.76	0.56	-0.46	-0.26	-0.43	0.9	5	Lowland wooded	640000	270000	ENG	25	Surface-water gley soils	7	SWGs	4
648	3	3	11	0.0198	0.00021	364.3	15.7	23.2	0.07	16688	3.37	0.34	5.7	71.6	0.21	0.18	0.02	10.5	1.17	9.73	4.12	2.37	0.87	-0.38	-0.47	-0.07	-0.68	0.44	0.51	5	Lowland wooded	430000	450000	ENG	70	Surface-water gley soils	7	SWGs	4
786	1	3	13	0.0064	0.00079	1115.4	70.7	15.8	0.8	159324	1.33	0.2	4.9	48.4	0.06	0.13	0.02	8.9	2.16	6.37	2.01	3.17	0.22	0.78	-0.82	-0.27	-0.04	0.21	-0.03	6	Upland wooded	290000	600000	SCO	345	Surface-water gley soils	7	SWGs	4
617	2	4	13	0.0251	5e-05	1443.3	61.9	23.3	0.06	52205	0.05	0.24	4.3	75.1	0.14	0.14	0.01	11.8	0.94	6.66	0.61	10.96	0.82	-0.13	-0.65	-0.46	0.53	0.21	0.66	6	Upland wooded	380000	420000	ENG	330	Surface-water gley soils	7	SWGs	4
678	2	1	13	0.006	0.00116	346.4	8.5	40.8	0.37	52782	4.56	0.7	3.7	126.6	0.67	0.83	0.08	10.5	2.89	19.51	4.44	4.39	0.93	-0.44	1.69	0.03	-0.91	0.82	2.12	6	Upland wooded	440000	480000	ENG	235	Surface-water gley soils	7	SWGs	4
921	3	9	24	0.0559	0.00049	1931.6	208.3	9.3	0.86	31417	2.56	0.16	5.4	64.6	0.55	0.49	0.04	11.5	1.06	13.9	3.9	3.56	0.6	-0.65	0.64	-0.21	1.88	-0.26	1.61	6	Upland wooded	220000	720000	SCO	245	Surface-water gley soils	7	SWGs	4
678	4	1	15	0.0056	0.00015	253.2	3.2	78.7	0.03	41158	2.02	0.49	3.9	76.7	0.93	0.57	0.09	6.7	3.6	11.41	2.19	5.21	0.56	-0.12	0.86	-0.03	-1.02	0.87	-1.51	6	Upland wooded	440000	480000	ENG	235	Surface-water gley soils	7	SWGs	4
1028	5	5	21	0.0137	0.00239	1173.5	102.1	11.5	2.55	77778	3.03	0.24	5.8	59	0.15	0.33	0.03	10	0.76	8.38	3.68	2.28	0.22	0.26	-0.05	-0.11	0.31	-0.12	0.7	6	Upland wooded	230000	810000	SCO	225	Surface-water gley soils	7	SWGs	4
921	1	9	22	0.0071	0.00098	784.3	169.6	4.6	0.7	99751	0.05	0.08	6.1	27.4	0.93	0.08	0.01	9.6	1.21	3.55	0.5	7.05	0.34	0.38	-0.94	-0.61	0	-0.09	0.15	7	Moorland grass mosaics	220000	720000	SCO	245	Surface-water gley soils	7	SWGs	4
1118	1	4	24	0.0071	0.00194	1999	137.8	14.5	3.52	254423	0.05	0.05	5	62.8	0.34	0.3	0.03	9	0.48	9.14	0.68	13.53	0.21	1.14	-0.29	-0.33	1.01	-0.58	0.15	7	Moorland grass mosaics	380000	420000	ENG	330	Surface-water gley soils	7	SWGs	4
617	3	4	14	0.0188	0.00136	1026.9	38.1	27	1.27	49754	0.05	0.24	7.1	59.9	0.76	0.28	0.03	9.2	0.86	10.51	1.25	8.43	0.92	-0.43	-0.13	-0.53	0.04	0.06	0.2	7	Moorland grass mosaics	610000	160000	ENG	5	Surface-water gley soils	7	SWGs	4
673	3	9	17	0.0004	0.01651	22.5	111.7	0.2	0.34	51556	0.26	0.08	6.2	41.5	0.24	0.08	0.01	8.4	2.14	2.71	1.92	1.41	0.77	-0.05	-0.87	-0.54	-0.97	-0.09	-0.13	7	Moorland grass mosaics	370000	480000	ENG	330	Surface-water gley soils	7	SWGs	4
617	5	4	15	0.0068	0.00078	1898.7	76	25	1.35	253236	1.31	0.27	4.6	45.4	0.41	0.47	0.05	9.3	1.61	13.29	2.3	5.78	0.33	0.87	0.32	-0.19	0.73	-0.03	0.47	7	Moorland grass mosaics	190000	890000	SCO	75	Surface-water gley soils	7	SWGs	4
1048	5	7	25	0.0283	0.00012	1525.2	145.8	10.5	0.17	49008	0.05	0.14	5.4	25.4	0.58	0.27	0.03	9.2	0.82	7.18	0.07	105.45	0.44	0.17	-0.25	-0.71	0.83	-0.39	0.28	7	Moorland grass mosaics	220000	830000	SCO	425	Surface-water gley soils	7	SWGs	4
587	1	5	7	0.0063	0.00462	585.7	48.4	12.1	2.46	85082	0.05	0.78	4.2	57.9	0.08	0.87	0.11	8	2.74	20.23	1.34	15.09	0.7	-0.25	1.82	-0.45	-0.58	0.84	-0.11	8	Heath and bog	400000	390000	ENG	200	Surface-water gley soils	7	SWGs	4
659	1	12	10	0.0002	0.05049	85	10.9	7.8	3.9	428881	0.27	0.32	4.4	48.1	0.05	0.25	0.04	6.7	3.56	9.74	1.37	7.1	0.08	2.08	-0.62	-0.17	-1.6	0.33	-0.95	8	Heath and bog	410000	440000	ENG	150	Surface-water gley soils	7	SWGs	4
1131	1	1	25	0.0008	0.02246	369.5	7.9	47	7.55	396037	0.05	0.02	4.6	55.4	0.6	0.22	0.03	7.4	2.43	6.99	0.1	66.83	0.05	2.34	-0.75	-0.25	-1.32	-0.48	-0.54	8	Heath and bog	230000	900000	SCO	340	Surface-water gley soils	7	SWGs	4
921	2	9	23	0.0329	1e-05	3042.2	351.4	8.7	0.02	83972	0.05	0.15	5.6	31	0.74	0.1	0.01	9.1	0.41	4.9	0.37	13.16	0.49	-0.11	-0.75	-0.59	3.08	-0.16	-0.17	8	Heath and bog	220000	720000	SCO	245	Surface-water gley soils	7	SWGs	4
1152	2	1	29	0.0024	0.00067	802.4	40.2	19.9	0.49	310216	4.31	0.04	4.8	302	1.56	1.17	0.15	7.9	2.3	8.94	0.13	69.19	0.15	1.12	2.78	0.63	-0.46	-1.77	-0.21	8	Heath and bog	200000	930000	SCO	20	Surface-water gley soils	7	SWGs	4
844	3	1	20	0.004	0.00214	1697.1	57.8	29.3	3.3	384496	1.21	2.68	4	102.2	2.74	1.56	0.17	9.1	9.21	36.92	4.53	8.16	0.15	0.61	3.76	-0.25	0.15	5	1.83	8	Heath and bog	320000	650000	SCO	290	Surface-water gley soils	7	SWGs	4
1048	3	7	24	0.0034	0.00677	1427.1	43.7	32.6	8.78	379366	0.05	1.08	4.7	78.3	1.4	0.31	0.03	11	11.97	32.85	1.86	17.64	0.09	1.87	-0.6	-0.41	-0.32	3.68	1.18	8	Heath and bog	220000	830000	SCO	425	Surface-water gley soils	7	SWGs	4
937	4	9	26	0.0065	0.00069	2232.4	159	14	1.4	311820	0.03	0.21	6.7	39	0.51	0.21	0.02	9.6	1.1	7.25	0.6	12.09	0.6	0.88	-0.55	-0.41	1.29	-0.32	0.16	8	Heath and bog	220000	740000	SCO	275	Surface-water gley soils	7	SWGs	4
1044	4	10	27	0.0364	0.00122	1443.3	3.9	367.4	1.6	36055	5.27	0.23	5.2	97.1	0.87	0.35	0.04	9.2	0.97	8.22	6.13	1.34	0.12	0.16	0.08	0.66	0.51	0.32	0.14	8	Heath and bog	160000	830000	SCO	15	Surface-water gley soils	7	SWGs	4
1148	4	12	35	0.0029	0.0043	1347.5	124.6	10.8	5.27	429449	0.05	0.2	4.1	187.3	0.07	0.32	0.04	9.1	3.56	14.14	0.51	27.93	0.15	2.11	-0.39	-0.02	0.04	-0.13	0.39	8	Heath and bog	100000	930000	SCO	45	Surface-water gley soils	7	SWGs	4
1205	4	8	18	0.0023	0.00271	1078.8	108.8	9.9	2.66	431262	0.03	0.05	4.4	229	1.45	0.29	0.03	11.2	0.25	10.23	0.23	44.16	0.1	2.22	-0.5	0.04	-0.24	-0.75	1.14	8	Heath and bog	430000	1190000	SCO	55	Surface-water gley soils	7	SWGs	4
864	1	2	18	0.0113	0.00162	235.8	22.1	10.7	0.35	19012	6.01	0.05	7.1	536	0.04	0.08	0.01	10	0.43	0.05	0.05	1	1.3	-0.41	-0.67	0.85	-0.83	-1.04	0.29	1	Crop and weeds	320000	660000	SCO	130	Lithomorphic soils	3	Lithom	5
30	2	10	2	0.0183	0.00029	329.3	45.2	7.3	0.09	16385	3.46	0.01	7.2	58.1	0.03	0.08	0.03	3.2	0.56	2.11	3.5	0.6	0.9	-0.49	-0.66	-0.02	-0.57	-0.52	-2.44	1	Crop and weeds	190000	80000	ENG	50	Lithomorphic soils	3	Lithom	5
57	4	2	1	0.014	0.00129	460.4	99.7	4.6	0.54	29801	1.68	0.09	7.7	141.4	0.11	0.18	0.02	8.6	1.34	9.17	2.13	4.31	0.88	-0.44	-0.41	-0.23	-0.36	-0.33	0.04	1	Crop and weeds	370000	90000	ENG	105	Lithomorphic soils	3	Lithom	5
30	5	10	3	0.0138	0.0007	340.5	28.3	12	0.22	22460	9.89	0.01	7.1	161.1	0	0.08	0.01	5.9	0.07	2	10.28	0.2	0.75	-0.2	-0.69	1.08	-0.63	-0.69	-1.06	1	Crop and weeds	190000	80000	ENG	50	Lithomorphic soils	3	Lithom	5
164	5	8	3	0.0218	0.0004	1575.7	431.3	3.7	0.58	65641	4.71	0.28	7.8	144.9	0.48	0.57	0.05	10.6	1.36	14.42	5.71	2.53	1.27	-1.08	1.02	0.11	1.88	-0.66	1.58	1	Crop and weeds	520000	150000	ENG	150	Lithomorphic soils	3	Lithom	5
164	1	8	1	0.0124	0.00021	722.7	251.9	2.9	0.14	52894	4.33	0.45	6.6	76.8	0.89	0.74	0.08	9.7	0.72	17.62	5.85	3.01	1.02	-0.85	1.51	-0.02	0.38	-0.16	1.38	3	Fertile grasslands	520000	150000	ENG	150	Lithomorphic soils	3	Lithom	5
1187	5	10	34	0.0532	0.0002	2780.9	173.2	16.1	0.5	47485	12.54	1.9	5.8	207	0.45	0.13	0.01	10.1	5	5.51	20.91	0.26	0.93	-0.79	-0.55	1.89	2.44	3.56	-0.23	3	Fertile grasslands	340000	1010000	SCO	50	Lithomorphic soils	3	Lithom	5
91	1	11	7	0.034	0.00034	2145.8	369.2	5.8	0.66	57401	1.9	0.09	7.9	157	0.42	0.64	0.05	11.9	1.51	15.19	6.24	2.43	0.81	-0.87	1.2	-0.07	2.41	-0.96	2.46	4	Infertile grassland	530000	110000	ENG	135	Lithomorphic soils	3	Lithom	5
518	1	11	13	0.0144	0.00146	869.2	140.6	6.2	1.15	54964	0.15	0.12	7.3	68.7	0.22	0.23	0.02	10.9	2.24	3.02	1.12	2.7	0.63	-0.23	-0.33	-0.55	0.17	-0.32	0.82	4	Infertile grassland	280000	350000	WAL	170	Lithomorphic soils	3	Lithom	5
164	2	8	2	0.016	0.00033	1299.8	385.6	3.4	0.39	73702	5.68	0.27	7.7	141.5	0.58	0.44	0.04	10.5	0.78	11.88	6.54	1.82	0.76	-0.53	0.5	0.29	1.38	-0.53	1.28	4	Infertile grassland	520000	150000	ENG	150	Lithomorphic soils	3	Lithom	5
294	3	2	7	0.0496	0.00021	1337.2	218	6.1	0.25	24495	0.42	0.05	5.9	27	0.11	0.08	0.01	8.4	0.35	0.05	0.05	1	1.16	-0.88	-0.67	-0.61	1.26	-0.56	-0.46	4	Infertile grassland	370000	90000	ENG	105	Lithomorphic soils	3	Lithom	5
68	4	12	2	0.0043	0.006	141.5	59.5	2.4	0.77	29589	3.86	0.66	7.7	146.4	1.68	0.13	0.02	6.2	3.41	4.25	5.45	0.78	.	.	.	.	.	.	.	4	Infertile grassland	550000	90000	ENG	35	Lithomorphic soils	3	Lithom	5
68	5	12	3	0.0027	0.00331	210.2	80.5	2.6	0.63	69832	0.05	0.12	7.2	63.7	2.07	0.21	0.03	6.8	1.48	5.24	1.37	3.83	0.52	0.05	-0.44	-0.5	-0.83	0.07	-0.79	4	Infertile grassland	550000	90000	ENG	35	Lithomorphic soils	3	Lithom	5
91	5	11	9	0.0033	0.00552	276.6	110.7	2.5	1.39	76285	0.13	0.03	8	141.2	0.06	0.13	0.01	10.2	0.83	3.01	1.01	2.99	0.59	0.06	-0.67	-0.39	-0.64	-0.68	0.51	4	Infertile grassland	530000	110000	ENG	135	Lithomorphic soils	3	Lithom	5
1152	3	1	30	0.0047	0.00116	732	141.2	5.2	0.77	141750	0.05	0.27	5.2	169.8	0.69	0.39	0.05	7.9	0.34	6.43	0.29	22.31	0.46	0.44	0.16	-0.26	-0.18	-0.39	-0.23	6	Upland wooded	200000	930000	SCO	20	Lithomorphic soils	3	Lithom	5
983	4	12	26	0.0066	0.00349	727.5	158.8	4.6	2.31	100317	1.88	0.67	6.2	61.4	1.26	0.17	0.02	9.9	2.69	3.43	0.96	3.56	0.42	0.24	-0.66	-0.44	-0.14	1.09	0.33	6	Upland wooded	130000	790000	SCO	185	Lithomorphic soils	3	Lithom	5
931	2	12	23	0.0045	0.00307	809.1	164.7	4.9	2.25	162381	0.07	0.33	5.6	63.1	1.07	0.14	0.02	9.3	2.82	7.73	0.5	15.5	0.33	0.71	-0.81	-0.53	-0.13	0.56	0.19	7	Moorland grass mosaics	130000	740000	SCO	25	Lithomorphic soils	3	Lithom	5
294	5	2	8	0.0268	1e-05	868.4	172.8	5	0.01	29469	1.31	0.63	5.3	39.6	0.12	0.14	0.02	7.2	0.72	5.82	1.98	2.94	0.95	-0.58	-0.56	-0.46	0.33	0.77	-0.71	7	Moorland grass mosaics	370000	90000	ENG	105	Lithomorphic soils	3	Lithom	5
987	5	12	29	0.015	0.00028	974.1	135.1	7.2	0.25	59114	0.05	0.24	5.3	30.4	0.8	0.11	0.01	8.2	2.25	7.96	0.55	14.56	0.6	0.02	-0.8	-0.64	0.14	0.5	-0.25	7	Moorland grass mosaics	190000	780000	SCO	565	Lithomorphic soils	3	Lithom	5
1017	1	3	21	0.0032	9e-05	1217.2	5	242.6	0.1	351008	0.05	0.06	4.9	49.7	0.3	0.59	0.07	8.2	0.05	7.86	0.4	19.68	0.25	1.34	0.71	-0.05	-0.23	-0.97	-0.16	8	Heath and bog	370000	800000	SCO	235	Lithomorphic soils	3	Lithom	5
1048	1	7	23	0.0035	0.00248	1569.8	20.5	76.5	3.54	402963	0.05	0.05	4.9	40.6	1.31	0.33	0.04	8.8	0.68	19.58	2.26	8.67	0.08	1.91	-0.34	-0.1	0.04	-0.08	0.09	8	Heath and bog	220000	830000	SCO	425	Lithomorphic soils	3	Lithom	5
491	3	6	6	0.0086	0.00036	1094.9	69.3	15.8	0.36	115899	1.76	0.13	4.3	45	0.38	0.12	0.02	7.6	2.12	6.19	1.71	3.63	0.48	0.46	-0.79	-0.28	-0.02	0.19	-0.51	8	Heath and bog	280000	330000	WAL	705	Lithomorphic soils	3	Lithom	5
1148	3	12	34	0.0032	0.00119	1493.9	130.4	11.5	1.62	424639	0.05	0.48	4.4	304	0.13	0.45	0.05	9.7	4.73	10.42	0.52	19.96	0.25	1.77	0.07	0.14	0.23	0.16	0.85	8	Heath and bog	100000	930000	SCO	45	Lithomorphic soils	3	Lithom	5
1104	4	12	32	0.0055	0.00203	893.5	69.1	12.9	1.65	146844	0.05	0.51	5.8	191.7	2.24	0.62	0.07	9	1	22.39	1.37	16.34	0.17	0.52	0.86	-0.25	-0.28	0.64	0.83	8	Heath and bog	70000	870000	SCO	20	Lithomorphic soils	3	Lithom	5
937	5	9	27	0.0019	0.00176	876.4	142.2	6.2	1.4	430418	0.11	0.23	4.4	126.1	0.91	0.52	0.06	8.9	0.66	16.15	0.67	23.93	0.1	1.86	0.32	-0.14	-0.31	-0.46	0.54	8	Heath and bog	220000	740000	SCO	275	Lithomorphic soils	3	Lithom	5
1044	5	10	28	0.0061	0.00084	2865.5	226.9	12.6	2.18	428480	0.05	0.11	4.9	36.7	1.29	0.24	0.03	8.9	5.24	6.64	0.84	7.87	0.09	1.79	-0.61	-0.28	1.96	0.12	-0.1	8	Heath and bog	160000	830000	SCO	15	Lithomorphic soils	3	Lithom	5
929	1	8	8	0.0031	0.00801	44	105.1	0.4	0.32	13098	1.31	0.05	7.2	64.9	0.11	0.13	0.02	8.9	0.14	5.11	1.83	2.79	0.99	-0.46	-0.58	-0.44	-0.85	-0.52	0.06	1	Crop and weeds	340000	720000	SCO	55	Podzolic Soils	6	Podzol	6
501	3	4	8	0.0221	0.00145	320.3	10.5	30.5	0.42	13168	5.44	0.05	6.6	96.9	0.04	0.06	0.01	9.7	3.81	3.46	6.46	0.53	1.43	-0.74	-0.76	0.33	-0.68	0.01	-0.12	1	Crop and weeds	280000	950000	SCO	150	Podzolic Soils	6	Podzol	6
926	2	10	17	0.0106	0.00136	423	94.8	4.5	0.52	36376	0.05	0.31	6.5	31.4	0.29	0.14	0.02	9.1	2.02	4.42	1.38	3.2	1.08	-0.5	-0.61	-0.63	-0.49	0.28	0.01	3	Fertile grasslands	290000	720000	SCO	175	Podzolic Soils	6	Podzol	6
847	2	6	10	0.0061	0.00112	251.9	82.9	3	0.26	37440	3.14	0.29	6.2	88	4.36	1.63	0.22	7.5	1.74	33.42	7.43	4.49	1.04	-1.29	4.72	0.43	-0.53	-0.23	-1.03	4	Infertile grassland	370000	650000	SCO	240	Podzolic Soils	6	Podzol	6
1118	2	4	25	0.0194	0.0011	928.6	100.6	9.2	0.93	43504	0.05	0.06	5.4	76.8	0.4	0.31	0.04	7.8	1.28	9.01	1.07	8.43	0.6	-0.14	-0.05	-0.45	0.13	-0.28	-0.35	4	Infertile grassland	380000	420000	ENG	330	Podzolic Soils	6	Podzol	6
6	4	7	2	0.0178	0.00071	1465.7	91.6	16	0.95	74984	0.02	0.12	5.1	34.4	1.84	0.72	0.09	8.3	1.93	19	0.82	23.27	0.81	-0.38	1.39	-0.52	0.61	-0.12	0.04	4	Infertile grassland	140000	30000	ENG	215	Podzolic Soils	6	Podzol	6
724	4	12	20	0.0237	0.00045	1632.7	219.3	7.4	0.66	62712	0.15	1.59	6.6	73.3	0.12	0.07	0.01	9.2	9.29	16.64	0.53	31.4	0.62	-0.33	-1.01	-0.83	0.91	3.92	0.09	4	Infertile grassland	370000	540000	ENG	370	Podzolic Soils	6	Podzol	6
1184	4	11	21	0.0269	0.00071	749.5	21.1	35.6	0.48	25350	0.16	0.22	5.6	103.4	0.49	0.31	0.03	9.2	1.84	21.76	2.5	8.7	1.04	-0.54	0	-0.37	-0.26	0.5	0.36	4	Infertile grassland	340000	990000	SCO	45	Podzolic Soils	6	Podzol	6
6	5	7	3	0.0309	0.00025	1229.5	86	14.3	0.28	36190	0.06	0.88	5.9	36.9	1.87	0.76	0.09	8.5	3.67	15.22	1.36	11.21	1	-1.03	1.55	-0.63	0.5	1.37	0.1	4	Infertile grassland	140000	30000	ENG	215	Podzolic Soils	6	Podzol	6
191	1	7	4	0.0186	0.00044	1185.2	217.6	5.4	0.47	57925	0.27	0.53	5.2	57.6	1.75	0.64	0.08	8.6	3.05	14.87	0.92	16.1	0.55	-0.38	1.07	-0.59	0.68	0.7	0.33	6	Upland wooded	550000	170000	ENG	35	Podzolic Soils	6	Podzol	6
1057	1	3	23	0.0074	0.00103	854.1	32.8	26	0.8	104350	0.05	0.11	4.1	89.7	0.6	0.69	0.09	7.4	1.01	22.95	0.83	27.52	.	.	.	.	.	.	.	6	Upland wooded	350000	830000	SCO	335	Podzolic Soils	6	Podzol	6
1043	2	10	24	0.0023	0.00593	619.9	30.1	20.6	3.34	247263	0.05	0.15	4.6	43.2	0.97	0.27	0.03	10.9	0.42	8.01	0.29	27.38	0.29	1.26	-0.45	-0.44	-0.78	-0.22	0.9	6	Upland wooded	140000	830000	SCO	130	Podzolic Soils	6	Podzol	6
1057	2	3	24	0.0126	0.00023	798.4	44.3	18	0.17	57783	0.05	0.17	4.4	53	1.28	0.46	0.04	11.1	4.14	14.42	0.68	21.33	.	.	.	.	.	.	.	6	Upland wooded	350000	830000	SCO	335	Podzolic Soils	6	Podzol	6
1043	5	10	25	0.0014	0.00453	603.9	53.2	11.3	2.49	402499	0.05	0.17	4.5	37.3	1.34	0.32	0.04	8.6	1.08	8.32	0.52	15.94	0.1	1.89	-0.38	-0.3	-0.83	-0.22	-0.01	6	Upland wooded	140000	830000	SCO	130	Podzolic Soils	6	Podzol	6
602	1	10	11	0.0059	0.00345	434.1	26.5	16.4	1.36	67217	0.05	1.81	5.1	55.3	1.43	0.46	0.05	10	8.28	15.17	1.82	8.35	0.48	-0.16	0.22	-0.78	-1	4.17	1.01	7	Moorland grass mosaics	400000	410000	ENG	300	Podzolic Soils	6	Podzol	6
983	1	12	25	0.0088	0.00077	1023.6	217.3	4.7	0.72	105209	0.05	0.13	7	36	1.04	0.17	0.02	7.9	5.3	6.89	3.21	2.15	0.4	0.15	-0.58	-0.48	0.39	0.42	-0.27	7	Moorland grass mosaics	130000	740000	SCO	25	Podzolic Soils	6	Podzol	6
587	2	5	8	0.0144	0.00061	784.1	25.8	30.4	0.44	49588	0.05	0.31	4.2	48.9	0.16	0.41	0.05	8.6	0.76	12.45	0.52	23.85	0.74	-0.12	0.26	-0.54	-0.35	0.15	0.09	7	Moorland grass mosaics	400000	390000	ENG	200	Podzolic Soils	6	Podzol	6
1184	2	11	19	0.0017	0.00308	177.2	53.6	3.3	0.5	94257	0.05	0.08	4.3	210	2.97	0.75	0.09	8	0.73	16.24	0.17	95.14	0.81	0.24	1.41	-0.22	-1.07	-0.59	-0.04	7	Moorland grass mosaics	340000	990000	SCO	45	Podzolic Soils	6	Podzol	6
931	3	12	24	0.0102	0.00037	2176.2	358.1	6.1	0.74	194033	0.05	0.09	5.2	200	0.96	0.27	0.03	10.3	1.69	5.61	0.73	7.64	0.23	0.72	-0.32	-0.2	1.92	-0.52	0.77	7	Moorland grass mosaics	130000	740000	SCO	25	Podzolic Soils	6	Podzol	6
1187	3	10	32	0.0207	0.00068	2028.5	398.5	5.1	1.25	89194	0.05	0.13	5.2	52.4	0.67	0.28	0.04	7.9	0.8	6.66	0.39	17.07	0.66	-0.15	-0.11	-0.56	2.09	-0.46	-0.35	7	Moorland grass mosaics	340000	1010000	SCO	50	Podzolic Soils	6	Podzol	6
1202	3	8	15	0.0029	0.00535	740.8	195.4	3.8	3.6	234318	0.05	0.15	5.2	365	0.48	0.21	0.02	9.2	0.38	6.27	0.35	18.03	0.18	1.32	-0.59	0.17	-0.15	-0.69	0.44	7	Moorland grass mosaics	420000	1170000	SCO	5	Podzolic Soils	6	Podzol	6
1202	4	8	16	0.0047	0.00041	1344.4	224.4	6	0.5	262292	0.05	0.19	5.3	106.1	0.38	0.11	0.02	7.4	0.15	3.85	0.29	13.07	0.25	1.12	-0.91	-0.32	0.57	-0.39	-0.47	7	Moorland grass mosaics	420000	1170000	SCO	5	Podzolic Soils	6	Podzol	6
587	5	5	9	0.0116	0.00099	1219.1	98.6	12.4	1.09	95465	0.05	0.58	3.9	59.7	0.05	0.97	0.13	7.6	2.06	20.85	1.13	18.38	0.57	-0.25	2.21	-0.35	0.3	0.25	-0.59	7	Moorland grass mosaics	400000	390000	ENG	200	Podzolic Soils	6	Podzol	6
22	1	9	1	0.0063	0.00341	166.9	60.3	2.8	0.52	23996	0.82	0.29	5.9	44.1	0.24	0.19	0.03	7.1	2.28	4.9	1.76	2.79	1.04	-0.45	-0.43	-0.49	-0.89	0.28	-0.69	8	Heath and bog	190000	60000	ENG	160	Podzolic Soils	6	Podzol	6
1167	1	4	30	0.0063	0.00778	2557.7	99.5	25.7	18.1	366574	0.05	0.05	4.4	64.7	1.28	0.55	0.07	8.5	0.59	13.91	0.58	23.79	.	.	.	.	.	.	.	8	Heath and bog	190000	890000	SCO	75	Podzolic Soils	6	Podzol	6
987	2	12	28	0.0094	0.00034	1429.2	168.2	8.5	0.44	138086	0.05	0.2	5.3	21.7	1.3	0.09	0.01	7.2	4.22	5.76	0.76	7.54	0.53	0.38	-0.9	-0.59	0.57	0.64	-0.64	8	Heath and bog	190000	780000	SCO	565	Podzolic Soils	6	Podzol	6
995	2	9	34	0.0104	0.00081	1333.8	159.3	8.4	0.98	116411	0.05	0.08	4.4	35.2	0.02	0.45	0.05	9	0.05	11.7	0.26	44.34	0.31	0.46	0.32	-0.57	0.53	-0.66	0.48	8	Heath and bog	310000	780000	SCO	740	Podzolic Soils	6	Podzol	6
1017	2	3	22	0.0027	0.00098	1137.8	10.5	108.2	1.01	387796	0.05	0.12	4.1	64.4	0.66	0.63	0.06	11.4	0.62	10.08	0.44	22.87	0.2	1.62	0.69	-0.28	-0.36	-0.81	2.01	8	Heath and bog	370000	800000	SCO	235	Podzolic Soils	6	Podzol	6
1104	2	12	30	0.0022	0.00659	1040.8	90.8	11.5	6.24	433271	0.05	0.13	4.7	112.4	1.94	0.2	0.02	9	2.44	13.92	0.43	32.69	0.08	2.29	-0.85	-0.16	-0.39	0.14	0.1	8	Heath and bog	190000	780000	SCO	565	Podzolic Soils	6	Podzol	6
1219	2	11	23	0.0022	0.00026	817.9	67.5	12.1	0.19	331230	0.03	0.14	4	49.4	2.35	0.8	0.1	7.9	1.9	5.46	17.16	0.32	0.21	1.2	1.47	0.85	-0.34	-0.55	-0.53	8	Heath and bog	460000	500000	ENG	400	Podzolic Soils	6	Podzol	6
1118	3	4	26	0.0032	0.0016	1472.5	170	8.7	2.15	421297	0.05	0.02	4.6	53.8	1.23	0.55	0.08	6.9	3.04	14.56	0.99	14.78	0.19	1.64	0.52	-0.09	0.43	-0.49	-1.22	8	Heath and bog	190000	890000	SCO	75	Podzolic Soils	6	Podzol	6
1184	3	11	20	0.0119	0.00018	1780.4	88.4	20.1	0.3	136494	0.05	0.07	4.2	174.6	3.27	0.89	0.15	6.1	0.52	5.86	0.62	9.39	0.93	-0.24	2.11	0.29	0.93	-0.83	-3.29	8	Heath and bog	340000	990000	SCO	45	Podzolic Soils	6	Podzol	6
1057	4	3	25	0.0035	0.00053	931.1	1.8	505.4	0.45	242498	0.05	0.24	4.1	50	0.21	0.36	0.04	10.1	28.16	16.96	0.95	17.78	0.14	1.17	-0.3	-0.25	-0.92	3.9	0.9	8	Heath and bog	350000	830000	SCO	335	Podzolic Soils	6	Podzol	6
1219	4	11	24	0.0057	0.00134	840.3	61	13.8	1.03	132930	0.03	1.08	4.1	54.3	4.67	1.58	0.25	6.3	6.13	25.5	2.23	11.43	0.48	-0.5	4.42	0.22	-0.23	1.94	-4.24	8	Heath and bog	460000	500000	ENG	400	Podzolic Soils	6	Podzol	6
634	4	5	.	0.0002	0.3269	4.7	-4.1	-1.2	1.4	23918	1.06	0.5	5.9	37.3	0.33	0.18	0.02	9.9	0.43	5.95	1.58	3.77	0.98	-0.2	-0.55	-0.61	-1.66	0.67	0.38	3	Fertile grasslands	140000	950000	SCO	135	Peat (organic) soils	4	Peat	7
161	5	9	12	0.0074	0.00199	174.4	114.4	1.5	0.32	21301	0.02	0.15	6.1	54.3	0.18	0.18	0.02	9	0.97	5.79	0.94	6.13	1.2	-0.57	-0.43	-0.61	-0.69	-0.21	0.08	3	Fertile grasslands	470000	150000	ENG	65	Peat (organic) soils	4	Peat	7
912	4	7	20	0.0044	0.00496	914.5	71.9	12.7	4.12	188626	0.14	0.13	6.9	89.6	0.68	0.88	0.08	10.7	1.67	9.74	0.53	18.34	0.25	0.44	1.73	-0.55	-0.13	-1.12	2.4	4	Infertile grassland	320000	710000	SCO	50	Peat (organic) soils	4	Peat	7
1208	1	8	20	0.0066	0.00033	2642.6	342.3	7.7	0.8	363352	0.03	0.12	4.7	195.8	0.62	0.15	0.02	8.7	1.29	6.03	0.48	12.65	0.19	1.54	-0.84	-0.05	2.14	-0.54	-0.07	7	Moorland grass mosaics	450000	1200000	SCO	.	Peat (organic) soils	4	Peat	7
491	2	6	5	0.0016	0.00366	676.8	40.1	16.9	2.25	379102	0.53	0.12	4.4	56.5	1.26	0.43	0.05	9	3.23	5.63	0.47	11.93	0.12	1.71	0.01	-0.25	-0.76	-0.25	0.3	7	Moorland grass mosaics	280000	330000	WAL	705	Peat (organic) soils	4	Peat	7
1209	2	8	23	0.0036	0.00028	1516.3	230.6	6.6	0.38	377833	0.05	0.23	4.9	262	0.79	0.17	0.02	11.1	1.14	6.22	0.53	11.76	0.07	1.78	-0.84	0.08	0.64	-0.35	0.81	7	Moorland grass mosaics	460000	1210000	SCO	.	Peat (organic) soils	4	Peat	7
1200	3	8	12	0.0013	0.00049	590.5	100.4	5.9	0.26	413766	0.2	0.11	4.5	104.4	2.13	0.63	0.07	8.6	0.41	12.46	0.62	20.25	0.11	1.69	0.74	-0.15	-0.65	-0.7	0.33	7	Moorland grass mosaics	440000	1160000	SCO	55	Peat (organic) soils	4	Peat	7
1205	3	8	17	0.002	0.00858	946.8	108.5	8.7	7.39	426104	0.02	0.01	4.5	334	4.35	1.13	0.14	8	0.66	26.95	0.78	34.71	0.11	1.85	2.47	0.45	-0.29	-0.97	0.02	7	Moorland grass mosaics	430000	1190000	SCO	55	Peat (organic) soils	4	Peat	7
1208	3	8	21	0.0033	0.00066	427.4	117.5	3.6	0.26	116652	1.41	0.76	5	211	0.59	0.17	0.02	10.2	2.7	6.45	2.31	2.8	0.59	0.33	-0.65	-0.08	-0.65	1.18	0.54	7	Moorland grass mosaics	450000	1200000	SCO	.	Peat (organic) soils	4	Peat	7
1209	3	8	24	0.0033	0.00139	1145.8	268.7	4.3	1.45	311480	0.01	0.76	5.3	258	0.39	0.24	0.02	10.4	3.04	7.18	1.43	5.03	0.1	1.33	-0.58	-0.04	0.38	0.79	0.85	7	Moorland grass mosaics	460000	1210000	SCO	.	Peat (organic) soils	4	Peat	7
1209	4	8	25	0.0019	0.00728	897.7	127.5	7	5.94	435646	0.02	0.12	4.5	185.3	2.19	0.45	0.04	11	0.95	14.28	0.51	28.04	0.09	2.16	0.02	-0.08	-0.37	-0.46	1.5	7	Moorland grass mosaics	460000	1210000	SCO	.	Peat (organic) soils	4	Peat	7
844	1	1	18	0.0033	0.00252	1357.8	134.9	10.1	3.11	370453	0.05	0.05	4.3	49	0.62	0.44	0.05	8.2	1.89	11.9	0.35	34.34	0.23	1.63	0.12	-0.29	0.2	-0.6	-0.13	8	Heath and bog	320000	650000	SCO	290	Peat (organic) soils	4	Peat	7
955	1	9	28	0.0082	0.00469	1322.9	318.8	4.1	5.65	146003	0.26	1.19	5.1	48.7	1.13	0.09	0.01	7.3	4.83	3.9	2.2	1.77	0.34	0.51	-1.02	-0.55	0.8	2.4	-0.55	8	Heath and bog	220000	750000	SCO	450	Peat (organic) soils	4	Peat	7
1043	1	10	23	0.0014	0.01716	651.2	20.8	31.4	10.16	430841	0.05	0.09	4.9	30.5	0.88	0.13	0.02	7.9	0.97	4.64	0.38	12.09	0.06	2.38	-1.06	-0.23	-0.94	-0.35	-0.47	8	Heath and bog	140000	830000	SCO	130	Peat (organic) soils	4	Peat	7
1044	1	10	26	0.0041	0.00389	1983.8	102.1	19.4	7.01	442514	0.05	0.11	4.5	54.1	0.93	0.18	0.02	8.2	0.35	5.44	0.6	9.12	0.12	2.18	-0.85	-0.15	0.69	-0.47	-0.44	8	Heath and bog	160000	830000	SCO	15	Peat (organic) soils	4	Peat	7
1090	1	4	21	0.006	0.00076	2689.6	96.1	28	1.85	409972	0.05	0.12	4.5	46.3	0.93	0.31	0.05	6.8	1.48	8.59	0.6	14.31	0.08	1.78	-0.32	-0.13	1.44	-0.3	-1.24	8	Heath and bog	260000	950000	SCO	185	Peat (organic) soils	4	Peat	7
1149	1	12	36	0.0019	0.00222	889.5	63.4	14	1.79	429338	0.05	0.14	4.6	47.1	0.1	0.49	0.06	8.2	1.22	11.64	0.41	28.17	0.08	1.87	0.22	-0.24	-0.5	-0.68	-0.06	8	Heath and bog	100000	930000	SCO	45	Peat (organic) soils	4	Peat	7
1193	1	10	38	0.0058	0.00125	2613.5	226.5	11.5	2.96	412238	0.05	0.1	4.5	113	1.62	0.41	0.06	6.7	2.14	9.45	0.49	19.09	0.19	1.68	0.06	-0.01	1.75	-0.44	-1.35	8	Heath and bog	350000	1030000	SCO	20	Peat (organic) soils	4	Peat	7
1219	1	11	22	0.0028	0.00225	1322.8	57.1	23.2	2.7	426761	0.14	1.93	4	52.2	4.17	1.17	0.18	6.5	6.62	14.22	0.52	27.29	0.12	1.14	2.63	0.01	-0.16	3.36	-3.08	8	Heath and bog	460000	500000	ENG	400	Peat (organic) soils	4	Peat	7
659	2	12	11	0.0002	0.00707	76.2	14.6	5.2	0.49	431495	0.35	0.25	3.9	57.1	0.37	0.27	0.04	6.9	2.44	9.02	1.27	7.1	0.12	1.99	-0.54	-0.13	-1.53	0.07	-0.85	8	Heath and bog	380000	470000	ENG	560	Peat (organic) soils	4	Peat	7
1090	2	4	22	0.0132	0.00049	6265	223.8	28	2.8	430784	0.05	0.18	4.4	50	1.35	0.7	0.09	7.9	4.47	20.35	1.07	19.07	0.1	1.43	1.05	-0.06	5.46	0.02	-0.76	8	Heath and bog	200000	860000	SCO	380	Peat (organic) soils	4	Peat	7
1131	2	1	26	0.0024	0.00043	1104.7	12.9	85.5	0.44	412598	0.05	0.3	4.5	50.2	1.07	0.63	0.1	6.3	1.03	13.27	0.56	23.5	0.29	1.51	0.86	0.06	-0.4	-0.25	-2.15	8	Heath and bog	230000	900000	SCO	340	Peat (organic) soils	4	Peat	7
1162	2	12	39	0.002	0.00378	967.4	72.2	13.4	3.33	439738	0.05	0.1	4.6	57.6	0.02	0.56	0.08	7.1	2.78	16.81	0.72	23.4	0.08	1.9	0.49	-0.1	-0.42	-0.51	-0.93	8	Heath and bog	110000	930000	SCO	5	Peat (organic) soils	4	Peat	7
1167	2	4	31	0.0124	0.00101	5678	232.8	24.4	5.2	415488	0.05	0.07	4.3	78.8	1.74	0.55	0.07	7.9	1.04	16.22	0.68	23.85	.	.	.	.	.	.	.	8	Heath and bog	260000	950000	SCO	185	Peat (organic) soils	4	Peat	7
1193	2	10	39	0.0084	0.00367	3649.7	243.8	15	12.16	393511	0.05	0.2	4.6	63.4	1.7	0.31	0.04	7.8	2.52	8.13	0.42	19.28	0.18	1.9	-0.38	-0.17	2.82	-0.06	-0.72	8	Heath and bog	350000	1030000	SCO	20	Peat (organic) soils	4	Peat	7
1200	2	8	11	0.0026	0.00461	1225.3	90.9	13.5	5.13	432253	0.09	0.33	5.6	104.9	1.81	0.45	0.05	8.4	0.78	14.92	0.86	17.28	0.14	1.87	0.07	-0.13	-0.1	-0.05	0	8	Heath and bog	440000	1160000	SCO	55	Peat (organic) soils	4	Peat	7
955	3	9	29	0.0029	0.00107	1374.6	182.9	7.5	1.34	426394	0.02	0.11	4.7	37.1	0.02	0.18	0.03	6.9	1.77	6.23	0.84	7.44	0.1	1.88	-0.8	-0.25	0.33	-0.44	-0.79	8	Heath and bog	220000	750000	SCO	450	Peat (organic) soils	4	Peat	7
995	3	9	35	0.0012	0.01123	582.4	64.7	9	5.95	438255	0.05	0.13	4.5	32.8	0.05	0.38	0.04	8.7	0.36	9.36	0.32	29.53	0.07	2.16	-0.18	-0.28	-0.85	-0.76	0.15	8	Heath and bog	310000	780000	SCO	740	Peat (organic) soils	4	Peat	7
1104	3	12	31	0.0031	0.00182	1464.4	140.5	10.4	2.42	433124	0.05	0.2	4.6	97.8	1.72	0.43	0.05	8.5	2.51	22.64	0.76	29.65	0.09	1.94	0.01	-0.19	0.22	0.2	0.17	8	Heath and bog	70000	870000	SCO	20	Peat (organic) soils	4	Peat	7
1130	3	1	22	0.0009	0.01692	393.6	2.6	153.5	6.06	419817	0.05	0.45	4.9	57.1	2.37	1.89	0.3	6.4	1.05	35.43	0.77	46.23	0.13	1.06	5.38	0.69	-1.02	-0.77	-4.5	8	Heath and bog	220000	900000	SCO	260	Peat (organic) soils	4	Peat	7
1162	3	12	40	0.0009	0.02238	451.1	30.9	14.6	9.18	436005	0.05	0.08	4.5	65.5	0.02	0.73	0.1	7.5	1.2	18.84	0.61	30.66	0.06	2.08	1.07	-0.05	-1.07	-0.94	-0.65	8	Heath and bog	140000	950000	SCO	135	Peat (organic) soils	4	Peat	7
659	4	12	12	0.0007	0.00842	306	12.8	23.9	2.34	424347	0.03	0.19	3.9	51.5	0.02	0.46	0.07	7.1	4.57	17.57	1.74	10.12	0.13	1.89	0.13	-0.1	-1.32	0.19	-0.84	8	Heath and bog	380000	470000	ENG	560	Peat (organic) soils	4	Peat	7
955	4	9	30	0.0017	0	746.3	129.4	5.8	0	406957	0.05	0.14	4.6	25.8	0.05	0.22	0.03	7.7	0.45	6.48	0.29	22.43	0.16	1.79	-0.65	-0.34	-0.45	-0.58	-0.39	8	Heath and bog	220000	750000	SCO	450	Peat (organic) soils	4	Peat	7
995	4	9	36	0.0013	0.0046	581.6	88.5	6.6	2.43	403518	0.05	0.75	4.7	33.9	0.05	0.28	0.04	6.9	3.53	11.2	1.14	9.85	0.06	1.76	-0.5	-0.32	-0.82	1.1	-0.83	8	Heath and bog	310000	780000	SCO	740	Peat (organic) soils	4	Peat	7
1090	4	4	23	0.0051	0.00028	2530.4	110.3	22.9	0.64	447867	0.05	0.05	4.5	32.8	0.93	0.35	0.05	7.2	1.03	9.75	0.53	18.3	0.1	1.88	-0.19	-0.15	1.3	-0.57	-0.99	8	Heath and bog	280000	950000	SCO	150	Peat (organic) soils	4	Peat	7
1121	4	1	21	0.0032	0.00092	1553.4	48.4	32.1	1.3	438156	0.05	0.23	4.3	41.4	0.62	0.38	0.07	5.6	1.16	8.46	0.26	32.91	.	.	.	.	.	.	.	8	Heath and bog	230000	890000	SCO	400	Peat (organic) soils	4	Peat	7
1130	4	1	23	0.003	0.00128	1286.4	45.7	28.2	1.5	393834	0.05	0.34	4.8	34.3	1.29	0.66	0.11	6.2	6.28	14.74	0.81	18.19	0.12	1.45	0.93	-0.04	-0.14	0.55	-2.38	8	Heath and bog	220000	900000	SCO	260	Peat (organic) soils	4	Peat	7
1162	4	12	41	0.0016	0.00778	790.8	62.7	12.6	5.59	437397	0.05	0.11	4.7	39.2	0.02	0.31	0.04	7.1	3.94	9.4	0.63	14.83	0.05	2.11	-0.4	-0.2	-0.66	-0.21	-0.81	8	Heath and bog	140000	950000	SCO	135	Peat (organic) soils	4	Peat	7
1166	4	4	28	0.0057	0.00369	1491.7	128.8	11.6	5	238564	0.05	0.09	4.9	66.1	0.21	0.13	0.01	10.4	1.29	5.73	0.8	7.2	0.28	1.2	-0.9	-0.33	0.44	-0.27	0.35	8	Heath and bog	260000	950000	SCO	185	Peat (organic) soils	4	Peat	7
1200	4	8	13	0.0014	0.00512	670.2	83	8.1	3.12	431840	0.02	0.14	5.2	153.9	0.58	0.09	0.01	10.6	0.49	6.4	0.35	18.26	0.12	2.17	-1.19	-0.06	-0.72	-0.44	0.41	8	Heath and bog	440000	1160000	SCO	55	Peat (organic) soils	4	Peat	7
1130	5	1	24	0.0037	0.00044	1381.7	14	98.4	0.55	339306	0.05	0.05	4.5	44.7	0.45	0.16	0.02	8.7	0.86	6.15	0.19	32.92	0.09	1.76	-0.88	-0.25	-0.13	-0.35	-0.16	8	Heath and bog	220000	900000	SCO	260	Peat (organic) soils	4	Peat	7
1149	5	12	38	0.0023	0.00203	1065.3	64	16.6	1.97	419925	0.05	0.18	4.5	227	0.02	0.74	0.08	8.8	1.61	6.17	0.8	7.72	0.09	1.68	1.14	0.14	-0.23	-1.21	0.57	8	Heath and bog	110000	930000	SCO	5	Peat (organic) soils	4	Peat	7
1166	5	4	29	0.0026	0.00626	1256.5	216.4	5.8	7.15	439111	0.05	0.25	4.4	79.6	2.61	1.11	0.14	8	4.01	27.19	1.37	19.84	0.09	1.6	2.4	-0.07	0.33	-0.18	-0.08	8	Heath and bog	200000	860000	SCO	380	Peat (organic) soils	4	Peat	7
1167	5	4	32	0.0046	0.00254	2190.6	88.9	24.6	5.06	432455	0.05	0.01	4.4	69.8	1.51	0.54	0.07	7.3	0.48	16.76	0.61	27.61	.	.	.	.	.	.	.	8	Heath and bog	280000	950000	SCO	150	Peat (organic) soils	4	Peat	7
1205	5	8	19	0.0013	0.0006	602.8	143.3	4.2	0.33	435351	0.03	0.44	4.4	264	3.94	1.01	0.09	11.3	1.74	27.95	1.42	19.64	0.11	1.62	1.91	-0.13	-0.6	0.14	3.37	8	Heath and bog	430000	1190000	SCO	55	Peat (organic) soils	4	Peat	7
1208	5	8	22	0.0018	0.00372	794.6	110.1	7.2	2.68	403323	0.05	0.35	4.7	412	2.02	0.41	0.05	8.5	0.13	9.84	0.28	35.44	0.18	1.97	-0.03	0.4	-0.51	-0.42	0.21	8	Heath and bog	450000	1200000	SCO	.	Peat (organic) soils	4	Peat	7

## Sheet: XLSTAT_20210826_174322_1_HID
1	0	1.25	907.9	1	0	2.25	881.15	1	0	3.25	1433.33	1	0	4.25	1328.25	1	0	5.25	1327.85	1	0	6.25	1341.75	1	0	7.25	1484.88
2	1	1.24928	102.675	2	1	2.24928	162.475	2	1	3.24928	305.125	2	1	4.24928	375.35	2	1	5.24928	525.975	2	1	6.24928	650.125	2	1	7.24928	655.95
3	2	1.24857	907.9	3	2	2.24857	881.15	3	2	3.24857	1433.33	3	2	4.24857	1328.25	3	2	5.24857	1327.85	3	2	6.24857	1341.75	3	2	7.24857	1484.88
4	3	1.24785	102.675	4	3	2.24785	162.475	4	3	3.24785	305.125	4	3	4.24785	375.35	4	3	5.24785	525.975	4	3	6.24785	650.125	4	3	7.24785	655.95
5	4	1.24714	907.9	5	4	2.24714	881.15	5	4	3.24714	1433.33	5	4	4.24714	1328.25	5	4	5.24714	1327.85	5	4	6.24714	1341.75	5	4	7.24714	1484.88
6	5	1.24642	102.675	6	5	2.24642	162.475	6	5	3.24642	305.125	6	5	4.24642	375.35	6	5	5.24642	525.975	6	5	6.24642	650.125	6	5	7.24642	655.95
7	6	1.24571	907.9	7	6	2.24571	881.15	7	6	3.24571	1433.33	7	6	4.24571	1328.25	7	6	5.24571	1327.85	7	6	6.24571	1341.75	7	6	7.24571	1484.88
8	7	1.24499	102.675	8	7	2.24499	162.475	8	7	3.24499	305.125	8	7	4.24499	375.35	8	7	5.24499	525.975	8	7	6.24499	650.125	8	7	7.24499	655.95
9	8	1.24428	907.9	9	8	2.24428	881.15	9	8	3.24428	1433.33	9	8	4.24428	1328.25	9	8	5.24428	1327.85	9	8	6.24428	1341.75	9	8	7.24428	1484.88
10	9	1.24356	102.675	10	9	2.24356	162.475	10	9	3.24356	305.125	10	9	4.24356	375.35	10	9	5.24356	525.975	10	9	6.24356	650.125	10	9	7.24356	655.95
11	10	1.24285	907.9	11	10	2.24285	881.15	11	10	3.24285	1433.33	11	10	4.24285	1328.25	11	10	5.24285	1327.85	11	10	6.24285	1341.75	11	10	7.24285	1484.88
12	11	1.24213	102.675	12	11	2.24213	162.475	12	11	3.24213	305.125	12	11	4.24213	375.35	12	11	5.24213	525.975	12	11	6.24213	650.125	12	11	7.24213	655.95
13	12	1.24142	907.9	13	12	2.24142	881.15	13	12	3.24142	1433.33	13	12	4.24142	1328.25	13	12	5.24142	1327.85	13	12	6.24142	1341.75	13	12	7.24142	1484.88
14	13	1.2407	102.675	14	13	2.2407	162.475	14	13	3.2407	305.125	14	13	4.2407	375.35	14	13	5.2407	525.975	14	13	6.2407	650.125	14	13	7.2407	655.95
15	14	1.23999	907.9	15	14	2.23999	881.15	15	14	3.23999	1433.33	15	14	4.23999	1328.25	15	14	5.23999	1327.85	15	14	6.23999	1341.75	15	14	7.23999	1484.88
16	15	1.23927	102.675	16	15	2.23927	162.475	16	15	3.23927	305.125	16	15	4.23927	375.35	16	15	5.23927	525.975	16	15	6.23927	650.125	16	15	7.23927	655.95
17	16	1.23856	907.9	17	16	2.23856	881.15	17	16	3.23856	1433.33	17	16	4.23856	1328.25	17	16	5.23856	1327.85	17	16	6.23856	1341.75	17	16	7.23856	1484.88
18	17	1.23784	102.675	18	17	2.23784	162.475	18	17	3.23784	305.125	18	17	4.23784	375.35	18	17	5.23784	525.975	18	17	6.23784	650.125	18	17	7.23784	655.95
19	18	1.23712	907.9	19	18	2.23712	881.15	19	18	3.23712	1433.33	19	18	4.23712	1328.25	19	18	5.23712	1327.85	19	18	6.23712	1341.75	19	18	7.23712	1484.88
20	19	1.23641	102.675	20	19	2.23641	162.475	20	19	3.23641	305.125	20	19	4.23641	375.35	20	19	5.23641	525.975	20	19	6.23641	650.125	20	19	7.23641	655.95
21	20	1.23569	907.9	21	20	2.23569	881.15	21	20	3.23569	1433.33	21	20	4.23569	1328.25	21	20	5.23569	1327.85	21	20	6.23569	1341.75	21	20	7.23569	1484.88
22	21	1.23498	102.675	22	21	2.23498	162.475	22	21	3.23498	305.125	22	21	4.23498	375.35	22	21	5.23498	525.975	22	21	6.23498	650.125	22	21	7.23498	655.95
23	22	1.23426	907.9	23	22	2.23426	881.15	23	22	3.23426	1433.33	23	22	4.23426	1328.25	23	22	5.23426	1327.85	23	22	6.23426	1341.75	23	22	7.23426	1484.88
24	23	1.23355	102.675	24	23	2.23355	162.475	24	23	3.23355	305.125	24	23	4.23355	375.35	24	23	5.23355	525.975	24	23	6.23355	650.125	24	23	7.23355	655.95
25	24	1.23283	907.9	25	24	2.23283	881.15	25	24	3.23283	1433.33	25	24	4.23283	1328.25	25	24	5.23283	1327.85	25	24	6.23283	1341.75	25	24	7.23283	1484.88
26	25	1.23212	102.675	26	25	2.23212	162.475	26	25	3.23212	305.125	26	25	4.23212	375.35	26	25	5.23212	525.975	26	25	6.23212	650.125	26	25	7.23212	655.95
27	26	1.2314	907.9	27	26	2.2314	881.15	27	26	3.2314	1433.33	27	26	4.2314	1328.25	27	26	5.2314	1327.85	27	26	6.2314	1341.75	27	26	7.2314	1484.88
28	27	1.23069	102.675	28	27	2.23069	162.475	28	27	3.23069	305.125	28	27	4.23069	375.35	28	27	5.23069	525.975	28	27	6.23069	650.125	28	27	7.23069	655.95
29	28	1.22997	907.9	29	28	2.22997	881.15	29	28	3.22997	1433.33	29	28	4.22997	1328.25	29	28	5.22997	1327.85	29	28	6.22997	1341.75	29	28	7.22997	1484.88
30	29	1.22926	102.675	30	29	2.22926	162.475	30	29	3.22926	305.125	30	29	4.22926	375.35	30	29	5.22926	525.975	30	29	6.22926	650.125	30	29	7.22926	655.95
31	30	1.22854	907.9	31	30	2.22854	881.15	31	30	3.22854	1433.33	31	30	4.22854	1328.25	31	30	5.22854	1327.85	31	30	6.22854	1341.75	31	30	7.22854	1484.88
32	31	1.22783	102.675	32	31	2.22783	162.475	32	31	3.22783	305.125	32	31	4.22783	375.35	32	31	5.22783	525.975	32	31	6.22783	650.125	32	31	7.22783	655.95
33	32	1.22711	907.9	33	32	2.22711	881.15	33	32	3.22711	1433.33	33	32	4.22711	1328.25	33	32	5.22711	1327.85	33	32	6.22711	1341.75	33	32	7.22711	1484.88
34	33	1.22639	102.675	34	33	2.22639	162.475	34	33	3.22639	305.125	34	33	4.22639	375.35	34	33	5.22639	525.975	34	33	6.22639	650.125	34	33	7.22639	655.95
35	34	1.22568	907.9	35	34	2.22568	881.15	35	34	3.22568	1433.33	35	34	4.22568	1328.25	35	34	5.22568	1327.85	35	34	6.22568	1341.75	35	34	7.22568	1484.88
36	35	1.22496	102.675	36	35	2.22496	162.475	36	35	3.22496	305.125	36	35	4.22496	375.35	36	35	5.22496	525.975	36	35	6.22496	650.125	36	35	7.22496	655.95
37	36	1.22425	907.9	37	36	2.22425	881.15	37	36	3.22425	1433.33	37	36	4.22425	1328.25	37	36	5.22425	1327.85	37	36	6.22425	1341.75	37	36	7.22425	1484.88
38	37	1.22353	102.675	38	37	2.22353	162.475	38	37	3.22353	305.125	38	37	4.22353	375.35	38	37	5.22353	525.975	38	37	6.22353	650.125	38	37	7.22353	655.95
39	38	1.22282	907.9	39	38	2.22282	881.15	39	38	3.22282	1433.33	39	38	4.22282	1328.25	39	38	5.22282	1327.85	39	38	6.22282	1341.75	39	38	7.22282	1484.88
40	39	1.2221	102.675	40	39	2.2221	162.475	40	39	3.2221	305.125	40	39	4.2221	375.35	40	39	5.2221	525.975	40	39	6.2221	650.125	40	39	7.2221	655.95
41	40	1.22139	907.9	41	40	2.22139	881.15	41	40	3.22139	1433.33	41	40	4.22139	1328.25	41	40	5.22139	1327.85	41	40	6.22139	1341.75	41	40	7.22139	1484.88
42	41	1.22067	102.675	42	41	2.22067	162.475	42	41	3.22067	305.125	42	41	4.22067	375.35	42	41	5.22067	525.975	42	41	6.22067	650.125	42	41	7.22067	655.95
43	42	1.21996	907.9	43	42	2.21996	881.15	43	42	3.21996	1433.33	43	42	4.21996	1328.25	43	42	5.21996	1327.85	43	42	6.21996	1341.75	43	42	7.21996	1484.88
44	43	1.21924	102.675	44	43	2.21924	162.475	44	43	3.21924	305.125	44	43	4.21924	375.35	44	43	5.21924	525.975	44	43	6.21924	650.125	44	43	7.21924	655.95
45	44	1.21853	907.9	45	44	2.21853	881.15	45	44	3.21853	1433.33	45	44	4.21853	1328.25	45	44	5.21853	1327.85	45	44	6.21853	1341.75	45	44	7.21853	1484.88
46	45	1.21781	102.675	46	45	2.21781	162.475	46	45	3.21781	305.125	46	45	4.21781	375.35	46	45	5.21781	525.975	46	45	6.21781	650.125	46	45	7.21781	655.95
47	46	1.2171	907.9	47	46	2.2171	881.15	47	46	3.2171	1433.33	47	46	4.2171	1328.25	47	46	5.2171	1327.85	47	46	6.2171	1341.75	47	46	7.2171	1484.88
48	47	1.21638	102.675	48	47	2.21638	162.475	48	47	3.21638	305.125	48	47	4.21638	375.35	48	47	5.21638	525.975	48	47	6.21638	650.125	48	47	7.21638	655.95
49	48	1.21567	907.9	49	48	2.21567	881.15	49	48	3.21567	1433.33	49	48	4.21567	1328.25	49	48	5.21567	1327.85	49	48	6.21567	1341.75	49	48	7.21567	1484.88
50	49	1.21495	102.675	50	49	2.21495	162.475	50	49	3.21495	305.125	50	49	4.21495	375.35	50	49	5.21495	525.975	50	49	6.21495	650.125	50	49	7.21495	655.95
51	50	1.21423	907.9	51	50	2.21423	881.15	51	50	3.21423	1433.33	51	50	4.21423	1328.25	51	50	5.21423	1327.85	51	50	6.21423	1341.75	51	50	7.21423	1484.88
52	51	1.21352	102.675	52	51	2.21352	162.475	52	51	3.21352	305.125	52	51	4.21352	375.35	52	51	5.21352	525.975	52	51	6.21352	650.125	52	51	7.21352	655.95
53	52	1.2128	907.9	53	52	2.2128	881.15	53	52	3.2128	1433.33	53	52	4.2128	1328.25	53	52	5.2128	1327.85	53	52	6.2128	1341.75	53	52	7.2128	1484.88
54	53	1.21209	102.675	54	53	2.21209	162.475	54	53	3.21209	305.125	54	53	4.21209	375.35	54	53	5.21209	525.975	54	53	6.21209	650.125	54	53	7.21209	655.95
55	54	1.21137	907.9	55	54	2.21137	881.15	55	54	3.21137	1433.33	55	54	4.21137	1328.25	55	54	5.21137	1327.85	55	54	6.21137	1341.75	55	54	7.21137	1484.88
56	55	1.21066	102.675	56	55	2.21066	162.475	56	55	3.21066	305.125	56	55	4.21066	375.35	56	55	5.21066	525.975	56	55	6.21066	650.125	56	55	7.21066	655.95
57	56	1.20994	907.9	57	56	2.20994	881.15	57	56	3.20994	1433.33	57	56	4.20994	1328.25	57	56	5.20994	1327.85	57	56	6.20994	1341.75	57	56	7.20994	1484.88
58	57	1.20923	102.675	58	57	2.20923	162.475	58	57	3.20923	305.125	58	57	4.20923	375.35	58	57	5.20923	525.975	58	57	6.20923	650.125	58	57	7.20923	655.95
59	58	1.20851	907.9	59	58	2.20851	881.15	59	58	3.20851	1433.33	59	58	4.20851	1328.25	59	58	5.20851	1327.85	59	58	6.20851	1341.75	59	58	7.20851	1484.88
60	59	1.2078	102.675	60	59	2.2078	162.475	60	59	3.2078	305.125	60	59	4.2078	375.35	60	59	5.2078	525.975	60	59	6.2078	650.125	60	59	7.2078	655.95
61	60	1.20708	907.9	61	60	2.20708	881.15	61	60	3.20708	1433.33	61	60	4.20708	1328.25	61	60	5.20708	1327.85	61	60	6.20708	1341.75	61	60	7.20708	1484.88
62	61	1.20637	102.675	62	61	2.20637	162.475	62	61	3.20637	305.125	62	61	4.20637	375.35	62	61	5.20637	525.975	62	61	6.20637	650.125	62	61	7.20637	655.95
63	62	1.20565	907.9	63	62	2.20565	881.15	63	62	3.20565	1433.33	63	62	4.20565	1328.25	63	62	5.20565	1327.85	63	62	6.20565	1341.75	63	62	7.20565	1484.88
64	63	1.20494	102.675	64	63	2.20494	162.475	64	63	3.20494	305.125	64	63	4.20494	375.35	64	63	5.20494	525.975	64	63	6.20494	650.125	64	63	7.20494	655.95
65	64	1.20422	907.9	65	64	2.20422	881.15	65	64	3.20422	1433.33	65	64	4.20422	1328.25	65	64	5.20422	1327.85	65	64	6.20422	1341.75	65	64	7.20422	1484.88
66	65	1.20351	102.675	66	65	2.20351	162.475	66	65	3.20351	305.125	66	65	4.20351	375.35	66	65	5.20351	525.975	66	65	6.20351	650.125	66	65	7.20351	655.95
67	66	1.20279	907.9	67	66	2.20279	881.15	67	66	3.20279	1433.33	67	66	4.20279	1328.25	67	66	5.20279	1327.85	67	66	6.20279	1341.75	67	66	7.20279	1484.88
68	67	1.20207	102.675	68	67	2.20207	162.475	68	67	3.20207	305.125	68	67	4.20207	375.35	68	67	5.20207	525.975	68	67	6.20207	650.125	68	67	7.20207	655.95
69	68	1.20136	907.9	69	68	2.20136	881.15	69	68	3.20136	1433.33	69	68	4.20136	1328.25	69	68	5.20136	1327.85	69	68	6.20136	1341.75	69	68	7.20136	1484.88
70	69	1.20064	102.675	70	69	2.20064	162.475	70	69	3.20064	305.125	70	69	4.20064	375.35	70	69	5.20064	525.975	70	69	6.20064	650.125	70	69	7.20064	655.95
71	70	1.19993	907.9	71	70	2.19993	881.15	71	70	3.19993	1433.33	71	70	4.19993	1328.25	71	70	5.19993	1327.85	71	70	6.19993	1341.75	71	70	7.19993	1484.88
72	71	1.19921	102.675	72	71	2.19921	162.475	72	71	3.19921	305.125	72	71	4.19921	375.35	72	71	5.19921	525.975	72	71	6.19921	650.125	72	71	7.19921	655.95
73	72	1.1985	907.9	73	72	2.1985	881.15	73	72	3.1985	1433.33	73	72	4.1985	1328.25	73	72	5.1985	1327.85	73	72	6.1985	1341.75	73	72	7.1985	1484.88
74	73	1.19778	102.675	74	73	2.19778	162.475	74	73	3.19778	305.125	74	73	4.19778	375.35	74	73	5.19778	525.975	74	73	6.19778	650.125	74	73	7.19778	655.95
75	74	1.19707	907.9	75	74	2.19707	881.15	75	74	3.19707	1433.33	75	74	4.19707	1328.25	75	74	5.19707	1327.85	75	74	6.19707	1341.75	75	74	7.19707	1484.88
76	75	1.19635	102.675	76	75	2.19635	162.475	76	75	3.19635	305.125	76	75	4.19635	375.35	76	75	5.19635	525.975	76	75	6.19635	650.125	76	75	7.19635	655.95
77	76	1.19564	907.9	77	76	2.19564	881.15	77	76	3.19564	1433.33	77	76	4.19564	1328.25	77	76	5.19564	1327.85	77	76	6.19564	1341.75	77	76	7.19564	1484.88
78	77	1.19492	102.675	78	77	2.19492	162.475	78	77	3.19492	305.125	78	77	4.19492	375.35	78	77	5.19492	525.975	78	77	6.19492	650.125	78	77	7.19492	655.95
79	78	1.19421	907.9	79	78	2.19421	881.15	79	78	3.19421	1433.33	79	78	4.19421	1328.25	79	78	5.19421	1327.85	79	78	6.19421	1341.75	79	78	7.19421	1484.88
80	79	1.19349	102.675	80	79	2.19349	162.475	80	79	3.19349	305.125	80	79	4.19349	375.35	80	79	5.19349	525.975	80	79	6.19349	650.125	80	79	7.19349	655.95
81	80	1.19278	907.9	81	80	2.19278	881.15	81	80	3.19278	1433.33	81	80	4.19278	1328.25	81	80	5.19278	1327.85	81	80	6.19278	1341.75	81	80	7.19278	1484.88
82	81	1.19206	102.675	82	81	2.19206	162.475	82	81	3.19206	305.125	82	81	4.19206	375.35	82	81	5.19206	525.975	82	81	6.19206	650.125	82	81	7.19206	655.95
83	82	1.19134	907.9	83	82	2.19134	881.15	83	82	3.19134	1433.33	83	82	4.19134	1328.25	83	82	5.19134	1327.85	83	82	6.19134	1341.75	83	82	7.19134	1484.88
84	83	1.19063	102.675	84	83	2.19063	162.475	84	83	3.19063	305.125	84	83	4.19063	375.35	84	83	5.19063	525.975	84	83	6.19063	650.125	84	83	7.19063	655.95
85	84	1.18991	907.9	85	84	2.18991	881.15	85	84	3.18991	1433.33	85	84	4.18991	1328.25	85	84	5.18991	1327.85	85	84	6.18991	1341.75	85	84	7.18991	1484.88
86	85	1.1892	102.675	86	85	2.1892	162.475	86	85	3.1892	305.125	86	85	4.1892	375.35	86	85	5.1892	525.975	86	85	6.1892	650.125	86	85	7.1892	655.95
87	86	1.18848	907.9	87	86	2.18848	881.15	87	86	3.18848	1433.33	87	86	4.18848	1328.25	87	86	5.18848	1327.85	87	86	6.18848	1341.75	87	86	7.18848	1484.88
88	87	1.18777	102.675	88	87	2.18777	162.475	88	87	3.18777	305.125	88	87	4.18777	375.35	88	87	5.18777	525.975	88	87	6.18777	650.125	88	87	7.18777	655.95
89	88	1.18705	907.9	89	88	2.18705	881.15	89	88	3.18705	1433.33	89	88	4.18705	1328.25	89	88	5.18705	1327.85	89	88	6.18705	1341.75	89	88	7.18705	1484.88
90	89	1.18634	102.675	90	89	2.18634	162.475	90	89	3.18634	305.125	90	89	4.18634	375.35	90	89	5.18634	525.975	90	89	6.18634	650.125	90	89	7.18634	655.95
91	90	1.18562	907.9	91	90	2.18562	881.15	91	90	3.18562	1433.33	91	90	4.18562	1328.25	91	90	5.18562	1327.85	91	90	6.18562	1341.75	91	90	7.18562	1484.88
92	91	1.18491	102.675	92	91	2.18491	162.475	92	91	3.18491	305.125	92	91	4.18491	375.35	92	91	5.18491	525.975	92	91	6.18491	650.125	92	91	7.18491	655.95
93	92	1.18419	907.9	93	92	2.18419	881.15	93	92	3.18419	1433.33	93	92	4.18419	1328.25	93	92	5.18419	1327.85	93	92	6.18419	1341.75	93	92	7.18419	1484.88
94	93	1.18348	102.675	94	93	2.18348	162.475	94	93	3.18348	305.125	94	93	4.18348	375.35	94	93	5.18348	525.975	94	93	6.18348	650.125	94	93	7.18348	655.95
95	94	1.18276	907.9	95	94	2.18276	881.15	95	94	3.18276	1433.33	95	94	4.18276	1328.25	95	94	5.18276	1327.85	95	94	6.18276	1341.75	95	94	7.18276	1484.88
96	95	1.18205	102.675	96	95	2.18205	162.475	96	95	3.18205	305.125	96	95	4.18205	375.35	96	95	5.18205	525.975	96	95	6.18205	650.125	96	95	7.18205	655.95
97	96	1.18133	907.9	97	96	2.18133	881.15	97	96	3.18133	1433.33	97	96	4.18133	1328.25	97	96	5.18133	1327.85	97	96	6.18133	1341.75	97	96	7.18133	1484.88
98	97	1.18062	102.675	98	97	2.18062	162.475	98	97	3.18062	305.125	98	97	4.18062	375.35	98	97	5.18062	525.975	98	97	6.18062	650.125	98	97	7.18062	655.95
99	98	1.1799	907.9	99	98	2.1799	881.15	99	98	3.1799	1433.33	99	98	4.1799	1328.25	99	98	5.1799	1327.85	99	98	6.1799	1341.75	99	98	7.1799	1484.88
100	99	1.17918	102.675	100	99	2.17918	162.475	100	99	3.17918	305.125	100	99	4.17918	375.35	100	99	5.17918	525.975	100	99	6.17918	650.125	100	99	7.17918	655.95
101	100	1.17847	907.9	101	100	2.17847	881.15	101	100	3.17847	1433.33	101	100	4.17847	1328.25	101	100	5.17847	1327.85	101	100	6.17847	1341.75	101	100	7.17847	1484.88
102	101	1.17775	102.675	102	101	2.17775	162.475	102	101	3.17775	305.125	102	101	4.17775	375.35	102	101	5.17775	525.975	102	101	6.17775	650.125	102	101	7.17775	655.95
103	102	1.17704	907.9	103	102	2.17704	881.15	103	102	3.17704	1433.33	103	102	4.17704	1328.25	103	102	5.17704	1327.85	103	102	6.17704	1341.75	103	102	7.17704	1484.88
104	103	1.17632	102.675	104	103	2.17632	162.475	104	103	3.17632	305.125	104	103	4.17632	375.35	104	103	5.17632	525.975	104	103	6.17632	650.125	104	103	7.17632	655.95
105	104	1.17561	907.9	105	104	2.17561	881.15	105	104	3.17561	1433.33	105	104	4.17561	1328.25	105	104	5.17561	1327.85	105	104	6.17561	1341.75	105	104	7.17561	1484.88
106	105	1.17489	102.675	106	105	2.17489	162.475	106	105	3.17489	305.125	106	105	4.17489	375.35	106	105	5.17489	525.975	106	105	6.17489	650.125	106	105	7.17489	655.95
107	106	1.17418	907.9	107	106	2.17418	881.15	107	106	3.17418	1433.33	107	106	4.17418	1328.25	107	106	5.17418	1327.85	107	106	6.17418	1341.75	107	106	7.17418	1484.88
108	107	1.17346	102.675	108	107	2.17346	162.475	108	107	3.17346	305.125	108	107	4.17346	375.35	108	107	5.17346	525.975	108	107	6.17346	650.125	108	107	7.17346	655.95
109	108	1.17275	907.9	109	108	2.17275	881.15	109	108	3.17275	1433.33	109	108	4.17275	1328.25	109	108	5.17275	1327.85	109	108	6.17275	1341.75	109	108	7.17275	1484.88
110	109	1.17203	102.675	110	109	2.17203	162.475	110	109	3.17203	305.125	110	109	4.17203	375.35	110	109	5.17203	525.975	110	109	6.17203	650.125	110	109	7.17203	655.95
111	110	1.17132	907.9	111	110	2.17132	881.15	111	110	3.17132	1433.33	111	110	4.17132	1328.25	111	110	5.17132	1327.85	111	110	6.17132	1341.75	111	110	7.17132	1484.88
112	111	1.1706	102.675	112	111	2.1706	162.475	112	111	3.1706	305.125	112	111	4.1706	375.35	112	111	5.1706	525.975	112	111	6.1706	650.125	112	111	7.1706	655.95
113	112	1.16989	907.9	113	112	2.16989	881.15	113	112	3.16989	1433.33	113	112	4.16989	1328.25	113	112	5.16989	1327.85	113	112	6.16989	1341.75	113	112	7.16989	1484.88
114	113	1.16917	102.675	114	113	2.16917	162.475	114	113	3.16917	305.125	114	113	4.16917	375.35	114	113	5.16917	525.975	114	113	6.16917	650.125	114	113	7.16917	655.95
115	114	1.16845	907.9	115	114	2.16845	881.15	115	114	3.16845	1433.33	115	114	4.16845	1328.25	115	114	5.16845	1327.85	115	114	6.16845	1341.75	115	114	7.16845	1484.88
116	115	1.16774	102.675	116	115	2.16774	162.475	116	115	3.16774	305.125	116	115	4.16774	375.35	116	115	5.16774	525.975	116	115	6.16774	650.125	116	115	7.16774	655.95
117	116	1.16702	907.9	117	116	2.16702	881.15	117	116	3.16702	1433.33	117	116	4.16702	1328.25	117	116	5.16702	1327.85	117	116	6.16702	1341.75	117	116	7.16702	1484.88
118	117	1.16631	102.675	118	117	2.16631	162.475	118	117	3.16631	305.125	118	117	4.16631	375.35	118	117	5.16631	525.975	118	117	6.16631	650.125	118	117	7.16631	655.95
119	118	1.16559	907.9	119	118	2.16559	881.15	119	118	3.16559	1433.33	119	118	4.16559	1328.25	119	118	5.16559	1327.85	119	118	6.16559	1341.75	119	118	7.16559	1484.88
120	119	1.16488	102.675	120	119	2.16488	162.475	120	119	3.16488	305.125	120	119	4.16488	375.35	120	119	5.16488	525.975	120	119	6.16488	650.125	120	119	7.16488	655.95
121	120	1.16416	907.9	121	120	2.16416	881.15	121	120	3.16416	1433.33	121	120	4.16416	1328.25	121	120	5.16416	1327.85	121	120	6.16416	1341.75	121	120	7.16416	1484.88
122	121	1.16345	102.675	122	121	2.16345	162.475	122	121	3.16345	305.125	122	121	4.16345	375.35	122	121	5.16345	525.975	122	121	6.16345	650.125	122	121	7.16345	655.95
123	122	1.16273	907.9	123	122	2.16273	881.15	123	122	3.16273	1433.33	123	122	4.16273	1328.25	123	122	5.16273	1327.85	123	122	6.16273	1341.75	123	122	7.16273	1484.88
124	123	1.16202	102.675	124	123	2.16202	162.475	124	123	3.16202	305.125	124	123	4.16202	375.35	124	123	5.16202	525.975	124	123	6.16202	650.125	124	123	7.16202	655.95
125	124	1.1613	907.9	125	124	2.1613	881.15	125	124	3.1613	1433.33	125	124	4.1613	1328.25	125	124	5.1613	1327.85	125	124	6.1613	1341.75	125	124	7.1613	1484.88
126	125	1.16059	102.675	126	125	2.16059	162.475	126	125	3.16059	305.125	126	125	4.16059	375.35	126	125	5.16059	525.975	126	125	6.16059	650.125	126	125	7.16059	655.95
127	126	1.15987	907.9	127	126	2.15987	881.15	127	126	3.15987	1433.33	127	126	4.15987	1328.25	127	126	5.15987	1327.85	127	126	6.15987	1341.75	127	126	7.15987	1484.88
128	127	1.15916	102.675	128	127	2.15916	162.475	128	127	3.15916	305.125	128	127	4.15916	375.35	128	127	5.15916	525.975	128	127	6.15916	650.125	128	127	7.15916	655.95
129	128	1.15844	907.9	129	128	2.15844	881.15	129	128	3.15844	1433.33	129	128	4.15844	1328.25	129	128	5.15844	1327.85	129	128	6.15844	1341.75	129	128	7.15844	1484.88
130	129	1.15773	102.675	130	129	2.15773	162.475	130	129	3.15773	305.125	130	129	4.15773	375.35	130	129	5.15773	525.975	130	129	6.15773	650.125	130	129	7.15773	655.95
131	130	1.15701	907.9	131	130	2.15701	881.15	131	130	3.15701	1433.33	131	130	4.15701	1328.25	131	130	5.15701	1327.85	131	130	6.15701	1341.75	131	130	7.15701	1484.88
132	131	1.15629	102.675	132	131	2.15629	162.475	132	131	3.15629	305.125	132	131	4.15629	375.35	132	131	5.15629	525.975	132	131	6.15629	650.125	132	131	7.15629	655.95
133	132	1.15558	907.9	133	132	2.15558	881.15	133	132	3.15558	1433.33	133	132	4.15558	1328.25	133	132	5.15558	1327.85	133	132	6.15558	1341.75	133	132	7.15558	1484.88
134	133	1.15486	102.675	134	133	2.15486	162.475	134	133	3.15486	305.125	134	133	4.15486	375.35	134	133	5.15486	525.975	134	133	6.15486	650.125	134	133	7.15486	655.95
135	134	1.15415	907.9	135	134	2.15415	881.15	135	134	3.15415	1433.33	135	134	4.15415	1328.25	135	134	5.15415	1327.85	135	134	6.15415	1341.75	135	134	7.15415	1484.88
136	135	1.15343	102.675	136	135	2.15343	162.475	136	135	3.15343	305.125	136	135	4.15343	375.35	136	135	5.15343	525.975	136	135	6.15343	650.125	136	135	7.15343	655.95
137	136	1.15272	907.9	137	136	2.15272	881.15	137	136	3.15272	1433.33	137	136	4.15272	1328.25	137	136	5.15272	1327.85	137	136	6.15272	1341.75	137	136	7.15272	1484.88
138	137	1.152	102.675	138	137	2.152	162.475	138	137	3.152	305.125	138	137	4.152	375.35	138	137	5.152	525.975	138	137	6.152	650.125	138	137	7.152	655.95
139	138	1.15129	907.9	139	138	2.15129	881.15	139	138	3.15129	1433.33	139	138	4.15129	1328.25	139	138	5.15129	1327.85	139	138	6.15129	1341.75	139	138	7.15129	1484.88
140	139	1.15057	102.675	140	139	2.15057	162.475	140	139	3.15057	305.125	140	139	4.15057	375.35	140	139	5.15057	525.975	140	139	6.15057	650.125	140	139	7.15057	655.95
141	140	1.14986	907.9	141	140	2.14986	881.15	141	140	3.14986	1433.33	141	140	4.14986	1328.25	141	140	5.14986	1327.85	141	140	6.14986	1341.75	141	140	7.14986	1484.88
142	141	1.14914	102.675	142	141	2.14914	162.475	142	141	3.14914	305.125	142	141	4.14914	375.35	142	141	5.14914	525.975	142	141	6.14914	650.125	142	141	7.14914	655.95
143	142	1.14843	907.9	143	142	2.14843	881.15	143	142	3.14843	1433.33	143	142	4.14843	1328.25	143	142	5.14843	1327.85	143	142	6.14843	1341.75	143	142	7.14843	1484.88
144	143	1.14771	102.675	144	143	2.14771	162.475	144	143	3.14771	305.125	144	143	4.14771	375.35	144	143	5.14771	525.975	144	143	6.14771	650.125	144	143	7.14771	655.95
145	144	1.147	907.9	145	144	2.147	881.15	145	144	3.147	1433.33	145	144	4.147	1328.25	145	144	5.147	1327.85	145	144	6.147	1341.75	145	144	7.147	1484.88
146	145	1.14628	102.675	146	145	2.14628	162.475	146	145	3.14628	305.125	146	145	4.14628	375.35	146	145	5.14628	525.975	146	145	6.14628	650.125	146	145	7.14628	655.95
147	146	1.14557	907.9	147	146	2.14557	881.15	147	146	3.14557	1433.33	147	146	4.14557	1328.25	147	146	5.14557	1327.85	147	146	6.14557	1341.75	147	146	7.14557	1484.88
148	147	1.14485	102.675	148	147	2.14485	162.475	148	147	3.14485	305.125	148	147	4.14485	375.35	148	147	5.14485	525.975	148	147	6.14485	650.125	148	147	7.14485	655.95
149	148	1.14413	907.9	149	148	2.14413	881.15	149	148	3.14413	1433.33	149	148	4.14413	1328.25	149	148	5.14413	1327.85	149	148	6.14413	1341.75	149	148	7.14413	1484.88
150	149	1.14342	102.675	150	149	2.14342	162.475	150	149	3.14342	305.125	150	149	4.14342	375.35	150	149	5.14342	525.975	150	149	6.14342	650.125	150	149	7.14342	655.95
151	150	1.1427	907.9	151	150	2.1427	881.15	151	150	3.1427	1433.33	151	150	4.1427	1328.25	151	150	5.1427	1327.85	151	150	6.1427	1341.75	151	150	7.1427	1484.88
152	151	1.14199	102.675	152	151	2.14199	162.475	152	151	3.14199	305.125	152	151	4.14199	375.35	152	151	5.14199	525.975	152	151	6.14199	650.125	152	151	7.14199	655.95
153	152	1.14127	907.9	153	152	2.14127	881.15	153	152	3.14127	1433.33	153	152	4.14127	1328.25	153	152	5.14127	1327.85	153	152	6.14127	1341.75	153	152	7.14127	1484.88
154	153	1.14056	102.675	154	153	2.14056	162.475	154	153	3.14056	305.125	154	153	4.14056	375.35	154	153	5.14056	525.975	154	153	6.14056	650.125	154	153	7.14056	655.95
155	154	1.13984	907.9	155	154	2.13984	881.15	155	154	3.13984	1433.33	155	154	4.13984	1328.25	155	154	5.13984	1327.85	155	154	6.13984	1341.75	155	154	7.13984	1484.88
156	155	1.13913	102.675	156	155	2.13913	162.475	156	155	3.13913	305.125	156	155	4.13913	375.35	156	155	5.13913	525.975	156	155	6.13913	650.125	156	155	7.13913	655.95
157	156	1.13841	907.9	157	156	2.13841	881.15	157	156	3.13841	1433.33	157	156	4.13841	1328.25	157	156	5.13841	1327.85	157	156	6.13841	1341.75	157	156	7.13841	1484.88
158	157	1.1377	102.675	158	157	2.1377	162.475	158	157	3.1377	305.125	158	157	4.1377	375.35	158	157	5.1377	525.975	158	157	6.1377	650.125	158	157	7.1377	655.95
159	158	1.13698	907.9	159	158	2.13698	881.15	159	158	3.13698	1433.33	159	158	4.13698	1328.25	159	158	5.13698	1327.85	159	158	6.13698	1341.75	159	158	7.13698	1484.88
160	159	1.13627	102.675	160	159	2.13627	162.475	160	159	3.13627	305.125	160	159	4.13627	375.35	160	159	5.13627	525.975	160	159	6.13627	650.125	160	159	7.13627	655.95
161	160	1.13555	907.9	161	160	2.13555	881.15	161	160	3.13555	1433.33	161	160	4.13555	1328.25	161	160	5.13555	1327.85	161	160	6.13555	1341.75	161	160	7.13555	1484.88
162	161	1.13484	102.675	162	161	2.13484	162.475	162	161	3.13484	305.125	162	161	4.13484	375.35	162	161	5.13484	525.975	162	161	6.13484	650.125	162	161	7.13484	655.95
163	162	1.13412	907.9	163	162	2.13412	881.15	163	162	3.13412	1433.33	163	162	4.13412	1328.25	163	162	5.13412	1327.85	163	162	6.13412	1341.75	163	162	7.13412	1484.88
164	163	1.1334	102.675	164	163	2.1334	162.475	164	163	3.1334	305.125	164	163	4.1334	375.35	164	163	5.1334	525.975	164	163	6.1334	650.125	164	163	7.1334	655.95
165	164	1.13269	907.9	165	164	2.13269	881.15	165	164	3.13269	1433.33	165	164	4.13269	1328.25	165	164	5.13269	1327.85	165	164	6.13269	1341.75	165	164	7.13269	1484.88
166	165	1.13197	102.675	166	165	2.13197	162.475	166	165	3.13197	305.125	166	165	4.13197	375.35	166	165	5.13197	525.975	166	165	6.13197	650.125	166	165	7.13197	655.95
167	166	1.13126	907.9	167	166	2.13126	881.15	167	166	3.13126	1433.33	167	166	4.13126	1328.25	167	166	5.13126	1327.85	167	166	6.13126	1341.75	167	166	7.13126	1484.88
168	167	1.13054	102.675	168	167	2.13054	162.475	168	167	3.13054	305.125	168	167	4.13054	375.35	168	167	5.13054	525.975	168	167	6.13054	650.125	168	167	7.13054	655.95
169	168	1.12983	907.9	169	168	2.12983	881.15	169	168	3.12983	1433.33	169	168	4.12983	1328.25	169	168	5.12983	1327.85	169	168	6.12983	1341.75	169	168	7.12983	1484.88
170	169	1.12911	102.675	170	169	2.12911	162.475	170	169	3.12911	305.125	170	169	4.12911	375.35	170	169	5.12911	525.975	170	169	6.12911	650.125	170	169	7.12911	655.95
171	170	1.1284	907.9	171	170	2.1284	881.15	171	170	3.1284	1433.33	171	170	4.1284	1328.25	171	170	5.1284	1327.85	171	170	6.1284	1341.75	171	170	7.1284	1484.88
172	171	1.12768	102.675	172	171	2.12768	162.475	172	171	3.12768	305.125	172	171	4.12768	375.35	172	171	5.12768	525.975	172	171	6.12768	650.125	172	171	7.12768	655.95
173	172	1.12697	907.9	173	172	2.12697	881.15	173	172	3.12697	1433.33	173	172	4.12697	1328.25	173	172	5.12697	1327.85	173	172	6.12697	1341.75	173	172	7.12697	1484.88
174	173	1.12625	102.675	174	173	2.12625	162.475	174	173	3.12625	305.125	174	173	4.12625	375.35	174	173	5.12625	525.975	174	173	6.12625	650.125	174	173	7.12625	655.95
175	174	1.12554	907.9	175	174	2.12554	881.15	175	174	3.12554	1433.33	175	174	4.12554	1328.25	175	174	5.12554	1327.85	175	174	6.12554	1341.75	175	174	7.12554	1484.88
176	175	1.12482	102.675	176	175	2.12482	162.475	176	175	3.12482	305.125	176	175	4.12482	375.35	176	175	5.12482	525.975	176	175	6.12482	650.125	176	175	7.12482	655.95
177	176	1.12411	907.9	177	176	2.12411	881.15	177	176	3.12411	1433.33	177	176	4.12411	1328.25	177	176	5.12411	1327.85	177	176	6.12411	1341.75	177	176	7.12411	1484.88
178	177	1.12339	102.675	178	177	2.12339	162.475	178	177	3.12339	305.125	178	177	4.12339	375.35	178	177	5.12339	525.975	178	177	6.12339	650.125	178	177	7.12339	655.95
179	178	1.12268	907.9	179	178	2.12268	881.15	179	178	3.12268	1433.33	179	178	4.12268	1328.25	179	178	5.12268	1327.85	179	178	6.12268	1341.75	179	178	7.12268	1484.88
180	179	1.12196	102.675	180	179	2.12196	162.475	180	179	3.12196	305.125	180	179	4.12196	375.35	180	179	5.12196	525.975	180	179	6.12196	650.125	180	179	7.12196	655.95
181	180	1.12124	907.9	181	180	2.12124	881.15	181	180	3.12124	1433.33	181	180	4.12124	1328.25	181	180	5.12124	1327.85	181	180	6.12124	1341.75	181	180	7.12124	1484.88
182	181	1.12053	102.675	182	181	2.12053	162.475	182	181	3.12053	305.125	182	181	4.12053	375.35	182	181	5.12053	525.975	182	181	6.12053	650.125	182	181	7.12053	655.95
183	182	1.11981	907.9	183	182	2.11981	881.15	183	182	3.11981	1433.33	183	182	4.11981	1328.25	183	182	5.11981	1327.85	183	182	6.11981	1341.75	183	182	7.11981	1484.88
184	183	1.1191	102.675	184	183	2.1191	162.475	184	183	3.1191	305.125	184	183	4.1191	375.35	184	183	5.1191	525.975	184	183	6.1191	650.125	184	183	7.1191	655.95
185	184	1.11838	907.9	185	184	2.11838	881.15	185	184	3.11838	1433.33	185	184	4.11838	1328.25	185	184	5.11838	1327.85	185	184	6.11838	1341.75	185	184	7.11838	1484.88
186	185	1.11767	102.675	186	185	2.11767	162.475	186	185	3.11767	305.125	186	185	4.11767	375.35	186	185	5.11767	525.975	186	185	6.11767	650.125	186	185	7.11767	655.95
187	186	1.11695	907.9	187	186	2.11695	881.15	187	186	3.11695	1433.33	187	186	4.11695	1328.25	187	186	5.11695	1327.85	187	186	6.11695	1341.75	187	186	7.11695	1484.88
188	187	1.11624	102.675	188	187	2.11624	162.475	188	187	3.11624	305.125	188	187	4.11624	375.35	188	187	5.11624	525.975	188	187	6.11624	650.125	188	187	7.11624	655.95
189	188	1.11552	907.9	189	188	2.11552	881.15	189	188	3.11552	1433.33	189	188	4.11552	1328.25	189	188	5.11552	1327.85	189	188	6.11552	1341.75	189	188	7.11552	1484.88
190	189	1.11481	102.675	190	189	2.11481	162.475	190	189	3.11481	305.125	190	189	4.11481	375.35	190	189	5.11481	525.975	190	189	6.11481	650.125	190	189	7.11481	655.95
191	190	1.11409	907.9	191	190	2.11409	881.15	191	190	3.11409	1433.33	191	190	4.11409	1328.25	191	190	5.11409	1327.85	191	190	6.11409	1341.75	191	190	7.11409	1484.88
192	191	1.11338	102.675	192	191	2.11338	162.475	192	191	3.11338	305.125	192	191	4.11338	375.35	192	191	5.11338	525.975	192	191	6.11338	650.125	192	191	7.11338	655.95
193	192	1.11266	907.9	193	192	2.11266	881.15	193	192	3.11266	1433.33	193	192	4.11266	1328.25	193	192	5.11266	1327.85	193	192	6.11266	1341.75	193	192	7.11266	1484.88
194	193	1.11195	102.675	194	193	2.11195	162.475	194	193	3.11195	305.125	194	193	4.11195	375.35	194	193	5.11195	525.975	194	193	6.11195	650.125	194	193	7.11195	655.95
195	194	1.11123	907.9	195	194	2.11123	881.15	195	194	3.11123	1433.33	195	194	4.11123	1328.25	195	194	5.11123	1327.85	195	194	6.11123	1341.75	195	194	7.11123	1484.88
196	195	1.11052	102.675	196	195	2.11052	162.475	196	195	3.11052	305.125	196	195	4.11052	375.35	196	195	5.11052	525.975	196	195	6.11052	650.125	196	195	7.11052	655.95
197	196	1.1098	907.9	197	196	2.1098	881.15	197	196	3.1098	1433.33	197	196	4.1098	1328.25	197	196	5.1098	1327.85	197	196	6.1098	1341.75	197	196	7.1098	1484.88
198	197	1.10908	102.675	198	197	2.10908	162.475	198	197	3.10908	305.125	198	197	4.10908	375.35	198	197	5.10908	525.975	198	197	6.10908	650.125	198	197	7.10908	655.95
199	198	1.10837	907.9	199	198	2.10837	881.15	199	198	3.10837	1433.33	199	198	4.10837	1328.25	199	198	5.10837	1327.85	199	198	6.10837	1341.75	199	198	7.10837	1484.88
200	199	1.10765	102.675	200	199	2.10765	162.475	200	199	3.10765	305.125	200	199	4.10765	375.35	200	199	5.10765	525.975	200	199	6.10765	650.125	200	199	7.10765	655.95
201	200	1.10694	907.9	201	200	2.10694	881.15	201	200	3.10694	1433.33	201	200	4.10694	1328.25	201	200	5.10694	1327.85	201	200	6.10694	1341.75	201	200	7.10694	1484.88
202	201	1.10622	102.675	202	201	2.10622	162.475	202	201	3.10622	305.125	202	201	4.10622	375.35	202	201	5.10622	525.975	202	201	6.10622	650.125	202	201	7.10622	655.95
203	202	1.10551	907.9	203	202	2.10551	881.15	203	202	3.10551	1433.33	203	202	4.10551	1328.25	203	202	5.10551	1327.85	203	202	6.10551	1341.75	203	202	7.10551	1484.88
204	203	1.10479	102.675	204	203	2.10479	162.475	204	203	3.10479	305.125	204	203	4.10479	375.35	204	203	5.10479	525.975	204	203	6.10479	650.125	204	203	7.10479	655.95
205	204	1.10408	907.9	205	204	2.10408	881.15	205	204	3.10408	1433.33	205	204	4.10408	1328.25	205	204	5.10408	1327.85	205	204	6.10408	1341.75	205	204	7.10408	1484.88
206	205	1.10336	102.675	206	205	2.10336	162.475	206	205	3.10336	305.125	206	205	4.10336	375.35	206	205	5.10336	525.975	206	205	6.10336	650.125	206	205	7.10336	655.95
207	206	1.10265	907.9	207	206	2.10265	881.15	207	206	3.10265	1433.33	207	206	4.10265	1328.25	207	206	5.10265	1327.85	207	206	6.10265	1341.75	207	206	7.10265	1484.88
208	207	1.10193	102.675	208	207	2.10193	162.475	208	207	3.10193	305.125	208	207	4.10193	375.35	208	207	5.10193	525.975	208	207	6.10193	650.125	208	207	7.10193	655.95
209	208	1.10122	907.9	209	208	2.10122	881.15	209	208	3.10122	1433.33	209	208	4.10122	1328.25	209	208	5.10122	1327.85	209	208	6.10122	1341.75	209	208	7.10122	1484.88
210	209	1.1005	102.675	210	209	2.1005	162.475	210	209	3.1005	305.125	210	209	4.1005	375.35	210	209	5.1005	525.975	210	209	6.1005	650.125	210	209	7.1005	655.95
211	210	1.09979	907.9	211	210	2.09979	881.15	211	210	3.09979	1433.33	211	210	4.09979	1328.25	211	210	5.09979	1327.85	211	210	6.09979	1341.75	211	210	7.09979	1484.88
212	211	1.09907	102.675	212	211	2.09907	162.475	212	211	3.09907	305.125	212	211	4.09907	375.35	212	211	5.09907	525.975	212	211	6.09907	650.125	212	211	7.09907	655.95
213	212	1.09835	907.9	213	212	2.09835	881.15	213	212	3.09835	1433.33	213	212	4.09835	1328.25	213	212	5.09835	1327.85	213	212	6.09835	1341.75	213	212	7.09835	1484.88
214	213	1.09764	102.675	214	213	2.09764	162.475	214	213	3.09764	305.125	214	213	4.09764	375.35	214	213	5.09764	525.975	214	213	6.09764	650.125	214	213	7.09764	655.95
215	214	1.09692	907.9	215	214	2.09692	881.15	215	214	3.09692	1433.33	215	214	4.09692	1328.25	215	214	5.09692	1327.85	215	214	6.09692	1341.75	215	214	7.09692	1484.88
216	215	1.09621	102.675	216	215	2.09621	162.475	216	215	3.09621	305.125	216	215	4.09621	375.35	216	215	5.09621	525.975	216	215	6.09621	650.125	216	215	7.09621	655.95
217	216	1.09549	907.9	217	216	2.09549	881.15	217	216	3.09549	1433.33	217	216	4.09549	1328.25	217	216	5.09549	1327.85	217	216	6.09549	1341.75	217	216	7.09549	1484.88
218	217	1.09478	102.675	218	217	2.09478	162.475	218	217	3.09478	305.125	218	217	4.09478	375.35	218	217	5.09478	525.975	218	217	6.09478	650.125	218	217	7.09478	655.95
219	218	1.09406	907.9	219	218	2.09406	881.15	219	218	3.09406	1433.33	219	218	4.09406	1328.25	219	218	5.09406	1327.85	219	218	6.09406	1341.75	219	218	7.09406	1484.88
220	219	1.09335	102.675	220	219	2.09335	162.475	220	219	3.09335	305.125	220	219	4.09335	375.35	220	219	5.09335	525.975	220	219	6.09335	650.125	220	219	7.09335	655.95
221	220	1.09263	907.9	221	220	2.09263	881.15	221	220	3.09263	1433.33	221	220	4.09263	1328.25	221	220	5.09263	1327.85	221	220	6.09263	1341.75	221	220	7.09263	1484.88
222	221	1.09192	102.675	222	221	2.09192	162.475	222	221	3.09192	305.125	222	221	4.09192	375.35	222	221	5.09192	525.975	222	221	6.09192	650.125	222	221	7.09192	655.95
223	222	1.0912	907.9	223	222	2.0912	881.15	223	222	3.0912	1433.33	223	222	4.0912	1328.25	223	222	5.0912	1327.85	223	222	6.0912	1341.75	223	222	7.0912	1484.88
224	223	1.09049	102.675	224	223	2.09049	162.475	224	223	3.09049	305.125	224	223	4.09049	375.35	224	223	5.09049	525.975	224	223	6.09049	650.125	224	223	7.09049	655.95
225	224	1.08977	907.9	225	224	2.08977	881.15	225	224	3.08977	1433.33	225	224	4.08977	1328.25	225	224	5.08977	1327.85	225	224	6.08977	1341.75	225	224	7.08977	1484.88
226	225	1.08906	102.675	226	225	2.08906	162.475	226	225	3.08906	305.125	226	225	4.08906	375.35	226	225	5.08906	525.975	226	225	6.08906	650.125	226	225	7.08906	655.95
227	226	1.08834	907.9	227	226	2.08834	881.15	227	226	3.08834	1433.33	227	226	4.08834	1328.25	227	226	5.08834	1327.85	227	226	6.08834	1341.75	227	226	7.08834	1484.88
228	227	1.08763	102.675	228	227	2.08763	162.475	228	227	3.08763	305.125	228	227	4.08763	375.35	228	227	5.08763	525.975	228	227	6.08763	650.125	228	227	7.08763	655.95
229	228	1.08691	907.9	229	228	2.08691	881.15	229	228	3.08691	1433.33	229	228	4.08691	1328.25	229	228	5.08691	1327.85	229	228	6.08691	1341.75	229	228	7.08691	1484.88
230	229	1.08619	102.675	230	229	2.08619	162.475	230	229	3.08619	305.125	230	229	4.08619	375.35	230	229	5.08619	525.975	230	229	6.08619	650.125	230	229	7.08619	655.95
231	230	1.08548	907.9	231	230	2.08548	881.15	231	230	3.08548	1433.33	231	230	4.08548	1328.25	231	230	5.08548	1327.85	231	230	6.08548	1341.75	231	230	7.08548	1484.88
232	231	1.08476	102.675	232	231	2.08476	162.475	232	231	3.08476	305.125	232	231	4.08476	375.35	232	231	5.08476	525.975	232	231	6.08476	650.125	232	231	7.08476	655.95
233	232	1.08405	907.9	233	232	2.08405	881.15	233	232	3.08405	1433.33	233	232	4.08405	1328.25	233	232	5.08405	1327.85	233	232	6.08405	1341.75	233	232	7.08405	1484.88
234	233	1.08333	102.675	234	233	2.08333	162.475	234	233	3.08333	305.125	234	233	4.08333	375.35	234	233	5.08333	525.975	234	233	6.08333	650.125	234	233	7.08333	655.95
235	234	1.08262	907.9	235	234	2.08262	881.15	235	234	3.08262	1433.33	235	234	4.08262	1328.25	235	234	5.08262	1327.85	235	234	6.08262	1341.75	235	234	7.08262	1484.88
236	235	1.0819	102.675	236	235	2.0819	162.475	236	235	3.0819	305.125	236	235	4.0819	375.35	236	235	5.0819	525.975	236	235	6.0819	650.125	236	235	7.0819	655.95
237	236	1.08119	907.9	237	236	2.08119	881.15	237	236	3.08119	1433.33	237	236	4.08119	1328.25	237	236	5.08119	1327.85	237	236	6.08119	1341.75	237	236	7.08119	1484.88
238	237	1.08047	102.675	238	237	2.08047	162.475	238	237	3.08047	305.125	238	237	4.08047	375.35	238	237	5.08047	525.975	238	237	6.08047	650.125	238	237	7.08047	655.95
239	238	1.07976	907.9	239	238	2.07976	881.15	239	238	3.07976	1433.33	239	238	4.07976	1328.25	239	238	5.07976	1327.85	239	238	6.07976	1341.75	239	238	7.07976	1484.88
240	239	1.07904	102.675	240	239	2.07904	162.475	240	239	3.07904	305.125	240	239	4.07904	375.35	240	239	5.07904	525.975	240	239	6.07904	650.125	240	239	7.07904	655.95
241	240	1.07833	907.9	241	240	2.07833	881.15	241	240	3.07833	1433.33	241	240	4.07833	1328.25	241	240	5.07833	1327.85	241	240	6.07833	1341.75	241	240	7.07833	1484.88
242	241	1.07761	102.675	242	241	2.07761	162.475	242	241	3.07761	305.125	242	241	4.07761	375.35	242	241	5.07761	525.975	242	241	6.07761	650.125	242	241	7.07761	655.95
243	242	1.0769	907.9	243	242	2.0769	881.15	243	242	3.0769	1433.33	243	242	4.0769	1328.25	243	242	5.0769	1327.85	243	242	6.0769	1341.75	243	242	7.0769	1484.88
244	243	1.07618	102.675	244	243	2.07618	162.475	244	243	3.07618	305.125	244	243	4.07618	375.35	244	243	5.07618	525.975	244	243	6.07618	650.125	244	243	7.07618	655.95
245	244	1.07546	907.9	245	244	2.07546	881.15	245	244	3.07546	1433.33	245	244	4.07546	1328.25	245	244	5.07546	1327.85	245	244	6.07546	1341.75	245	244	7.07546	1484.88
246	245	1.07475	102.675	246	245	2.07475	162.475	246	245	3.07475	305.125	246	245	4.07475	375.35	246	245	5.07475	525.975	246	245	6.07475	650.125	246	245	7.07475	655.95
247	246	1.07403	907.9	247	246	2.07403	881.15	247	246	3.07403	1433.33	247	246	4.07403	1328.25	247	246	5.07403	1327.85	247	246	6.07403	1341.75	247	246	7.07403	1484.88
248	247	1.07332	102.675	248	247	2.07332	162.475	248	247	3.07332	305.125	248	247	4.07332	375.35	248	247	5.07332	525.975	248	247	6.07332	650.125	248	247	7.07332	655.95
249	248	1.0726	907.9	249	248	2.0726	881.15	249	248	3.0726	1433.33	249	248	4.0726	1328.25	249	248	5.0726	1327.85	249	248	6.0726	1341.75	249	248	7.0726	1484.88
250	249	1.07189	102.675	250	249	2.07189	162.475	250	249	3.07189	305.125	250	249	4.07189	375.35	250	249	5.07189	525.975	250	249	6.07189	650.125	250	249	7.07189	655.95
251	250	1.07117	907.9	251	250	2.07117	881.15	251	250	3.07117	1433.33	251	250	4.07117	1328.25	251	250	5.07117	1327.85	251	250	6.07117	1341.75	251	250	7.07117	1484.88
252	251	1.07046	102.675	252	251	2.07046	162.475	252	251	3.07046	305.125	252	251	4.07046	375.35	252	251	5.07046	525.975	252	251	6.07046	650.125	252	251	7.07046	655.95
253	252	1.06974	907.9	253	252	2.06974	881.15	253	252	3.06974	1433.33	253	252	4.06974	1328.25	253	252	5.06974	1327.85	253	252	6.06974	1341.75	253	252	7.06974	1484.88
254	253	1.06903	102.675	254	253	2.06903	162.475	254	253	3.06903	305.125	254	253	4.06903	375.35	254	253	5.06903	525.975	254	253	6.06903	650.125	254	253	7.06903	655.95
255	254	1.06831	907.9	255	254	2.06831	881.15	255	254	3.06831	1433.33	255	254	4.06831	1328.25	255	254	5.06831	1327.85	255	254	6.06831	1341.75	255	254	7.06831	1484.88
256	255	1.0676	102.675	256	255	2.0676	162.475	256	255	3.0676	305.125	256	255	4.0676	375.35	256	255	5.0676	525.975	256	255	6.0676	650.125	256	255	7.0676	655.95
257	256	1.06688	907.9	257	256	2.06688	881.15	257	256	3.06688	1433.33	257	256	4.06688	1328.25	257	256	5.06688	1327.85	257	256	6.06688	1341.75	257	256	7.06688	1484.88
258	257	1.06617	102.675	258	257	2.06617	162.475	258	257	3.06617	305.125	258	257	4.06617	375.35	258	257	5.06617	525.975	258	257	6.06617	650.125	258	257	7.06617	655.95
259	258	1.06545	907.9	259	258	2.06545	881.15	259	258	3.06545	1433.33	259	258	4.06545	1328.25	259	258	5.06545	1327.85	259	258	6.06545	1341.75	259	258	7.06545	1484.88
260	259	1.06474	102.675	260	259	2.06474	162.475	260	259	3.06474	305.125	260	259	4.06474	375.35	260	259	5.06474	525.975	260	259	6.06474	650.125	260	259	7.06474	655.95
261	260	1.06402	907.9	261	260	2.06402	881.15	261	260	3.06402	1433.33	261	260	4.06402	1328.25	261	260	5.06402	1327.85	261	260	6.06402	1341.75	261	260	7.06402	1484.88
262	261	1.0633	102.675	262	261	2.0633	162.475	262	261	3.0633	305.125	262	261	4.0633	375.35	262	261	5.0633	525.975	262	261	6.0633	650.125	262	261	7.0633	655.95
263	262	1.06259	907.9	263	262	2.06259	881.15	263	262	3.06259	1433.33	263	262	4.06259	1328.25	263	262	5.06259	1327.85	263	262	6.06259	1341.75	263	262	7.06259	1484.88
264	263	1.06187	102.675	264	263	2.06187	162.475	264	263	3.06187	305.125	264	263	4.06187	375.35	264	263	5.06187	525.975	264	263	6.06187	650.125	264	263	7.06187	655.95
265	264	1.06116	907.9	265	264	2.06116	881.15	265	264	3.06116	1433.33	265	264	4.06116	1328.25	265	264	5.06116	1327.85	265	264	6.06116	1341.75	265	264	7.06116	1484.88
266	265	1.06044	102.675	266	265	2.06044	162.475	266	265	3.06044	305.125	266	265	4.06044	375.35	266	265	5.06044	525.975	266	265	6.06044	650.125	266	265	7.06044	655.95
267	266	1.05973	907.9	267	266	2.05973	881.15	267	266	3.05973	1433.33	267	266	4.05973	1328.25	267	266	5.05973	1327.85	267	266	6.05973	1341.75	267	266	7.05973	1484.88
268	267	1.05901	102.675	268	267	2.05901	162.475	268	267	3.05901	305.125	268	267	4.05901	375.35	268	267	5.05901	525.975	268	267	6.05901	650.125	268	267	7.05901	655.95
269	268	1.0583	907.9	269	268	2.0583	881.15	269	268	3.0583	1433.33	269	268	4.0583	1328.25	269	268	5.0583	1327.85	269	268	6.0583	1341.75	269	268	7.0583	1484.88
270	269	1.05758	102.675	270	269	2.05758	162.475	270	269	3.05758	305.125	270	269	4.05758	375.35	270	269	5.05758	525.975	270	269	6.05758	650.125	270	269	7.05758	655.95
271	270	1.05687	907.9	271	270	2.05687	881.15	271	270	3.05687	1433.33	271	270	4.05687	1328.25	271	270	5.05687	1327.85	271	270	6.05687	1341.75	271	270	7.05687	1484.88
272	271	1.05615	102.675	272	271	2.05615	162.475	272	271	3.05615	305.125	272	271	4.05615	375.35	272	271	5.05615	525.975	272	271	6.05615	650.125	272	271	7.05615	655.95
273	272	1.05544	907.9	273	272	2.05544	881.15	273	272	3.05544	1433.33	273	272	4.05544	1328.25	273	272	5.05544	1327.85	273	272	6.05544	1341.75	273	272	7.05544	1484.88
274	273	1.05472	102.675	274	273	2.05472	162.475	274	273	3.05472	305.125	274	273	4.05472	375.35	274	273	5.05472	525.975	274	273	6.05472	650.125	274	273	7.05472	655.95
275	274	1.05401	907.9	275	274	2.05401	881.15	275	274	3.05401	1433.33	275	274	4.05401	1328.25	275	274	5.05401	1327.85	275	274	6.05401	1341.75	275	274	7.05401	1484.88
276	275	1.05329	102.675	276	275	2.05329	162.475	276	275	3.05329	305.125	276	275	4.05329	375.35	276	275	5.05329	525.975	276	275	6.05329	650.125	276	275	7.05329	655.95
277	276	1.05258	907.9	277	276	2.05258	881.15	277	276	3.05258	1433.33	277	276	4.05258	1328.25	277	276	5.05258	1327.85	277	276	6.05258	1341.75	277	276	7.05258	1484.88
278	277	1.05186	102.675	278	277	2.05186	162.475	278	277	3.05186	305.125	278	277	4.05186	375.35	278	277	5.05186	525.975	278	277	6.05186	650.125	278	277	7.05186	655.95
279	278	1.05114	907.9	279	278	2.05114	881.15	279	278	3.05114	1433.33	279	278	4.05114	1328.25	279	278	5.05114	1327.85	279	278	6.05114	1341.75	279	278	7.05114	1484.88
280	279	1.05043	102.675	280	279	2.05043	162.475	280	279	3.05043	305.125	280	279	4.05043	375.35	280	279	5.05043	525.975	280	279	6.05043	650.125	280	279	7.05043	655.95
281	280	1.04971	907.9	281	280	2.04971	881.15	281	280	3.04971	1433.33	281	280	4.04971	1328.25	281	280	5.04971	1327.85	281	280	6.04971	1341.75	281	280	7.04971	1484.88
282	281	1.049	102.675	282	281	2.049	162.475	282	281	3.049	305.125	282	281	4.049	375.35	282	281	5.049	525.975	282	281	6.049	650.125	282	281	7.049	655.95
283	282	1.04828	907.9	283	282	2.04828	881.15	283	282	3.04828	1433.33	283	282	4.04828	1328.25	283	282	5.04828	1327.85	283	282	6.04828	1341.75	283	282	7.04828	1484.88
284	283	1.04757	102.675	284	283	2.04757	162.475	284	283	3.04757	305.125	284	283	4.04757	375.35	284	283	5.04757	525.975	284	283	6.04757	650.125	284	283	7.04757	655.95
285	284	1.04685	907.9	285	284	2.04685	881.15	285	284	3.04685	1433.33	285	284	4.04685	1328.25	285	284	5.04685	1327.85	285	284	6.04685	1341.75	285	284	7.04685	1484.88
286	285	1.04614	102.675	286	285	2.04614	162.475	286	285	3.04614	305.125	286	285	4.04614	375.35	286	285	5.04614	525.975	286	285	6.04614	650.125	286	285	7.04614	655.95
287	286	1.04542	907.9	287	286	2.04542	881.15	287	286	3.04542	1433.33	287	286	4.04542	1328.25	287	286	5.04542	1327.85	287	286	6.04542	1341.75	287	286	7.04542	1484.88
288	287	1.04471	102.675	288	287	2.04471	162.475	288	287	3.04471	305.125	288	287	4.04471	375.35	288	287	5.04471	525.975	288	287	6.04471	650.125	288	287	7.04471	655.95
289	288	1.04399	907.9	289	288	2.04399	881.15	289	288	3.04399	1433.33	289	288	4.04399	1328.25	289	288	5.04399	1327.85	289	288	6.04399	1341.75	289	288	7.04399	1484.88
290	289	1.04328	102.675	290	289	2.04328	162.475	290	289	3.04328	305.125	290	289	4.04328	375.35	290	289	5.04328	525.975	290	289	6.04328	650.125	290	289	7.04328	655.95
291	290	1.04256	907.9	291	290	2.04256	881.15	291	290	3.04256	1433.33	291	290	4.04256	1328.25	291	290	5.04256	1327.85	291	290	6.04256	1341.75	291	290	7.04256	1484.88
292	291	1.04185	102.675	292	291	2.04185	162.475	292	291	3.04185	305.125	292	291	4.04185	375.35	292	291	5.04185	525.975	292	291	6.04185	650.125	292	291	7.04185	655.95
293	292	1.04113	907.9	293	292	2.04113	881.15	293	292	3.04113	1433.33	293	292	4.04113	1328.25	293	292	5.04113	1327.85	293	292	6.04113	1341.75	293	292	7.04113	1484.88
294	293	1.04041	102.675	294	293	2.04041	162.475	294	293	3.04041	305.125	294	293	4.04041	375.35	294	293	5.04041	525.975	294	293	6.04041	650.125	294	293	7.04041	655.95
295	294	1.0397	907.9	295	294	2.0397	881.15	295	294	3.0397	1433.33	295	294	4.0397	1328.25	295	294	5.0397	1327.85	295	294	6.0397	1341.75	295	294	7.0397	1484.88
296	295	1.03898	102.675	296	295	2.03898	162.475	296	295	3.03898	305.125	296	295	4.03898	375.35	296	295	5.03898	525.975	296	295	6.03898	650.125	296	295	7.03898	655.95
297	296	1.03827	907.9	297	296	2.03827	881.15	297	296	3.03827	1433.33	297	296	4.03827	1328.25	297	296	5.03827	1327.85	297	296	6.03827	1341.75	297	296	7.03827	1484.88
298	297	1.03755	102.675	298	297	2.03755	162.475	298	297	3.03755	305.125	298	297	4.03755	375.35	298	297	5.03755	525.975	298	297	6.03755	650.125	298	297	7.03755	655.95
299	298	1.03684	907.9	299	298	2.03684	881.15	299	298	3.03684	1433.33	299	298	4.03684	1328.25	299	298	5.03684	1327.85	299	298	6.03684	1341.75	299	298	7.03684	1484.88
300	299	1.03612	102.675	300	299	2.03612	162.475	300	299	3.03612	305.125	300	299	4.03612	375.35	300	299	5.03612	525.975	300	299	6.03612	650.125	300	299	7.03612	655.95
301	300	1.03541	907.9	301	300	2.03541	881.15	301	300	3.03541	1433.33	301	300	4.03541	1328.25	301	300	5.03541	1327.85	301	300	6.03541	1341.75	301	300	7.03541	1484.88
302	301	1.03469	102.675	302	301	2.03469	162.475	302	301	3.03469	305.125	302	301	4.03469	375.35	302	301	5.03469	525.975	302	301	6.03469	650.125	302	301	7.03469	655.95
303	302	1.03398	907.9	303	302	2.03398	881.15	303	302	3.03398	1433.33	303	302	4.03398	1328.25	303	302	5.03398	1327.85	303	302	6.03398	1341.75	303	302	7.03398	1484.88
304	303	1.03326	102.675	304	303	2.03326	162.475	304	303	3.03326	305.125	304	303	4.03326	375.35	304	303	5.03326	525.975	304	303	6.03326	650.125	304	303	7.03326	655.95
305	304	1.03255	907.9	305	304	2.03255	881.15	305	304	3.03255	1433.33	305	304	4.03255	1328.25	305	304	5.03255	1327.85	305	304	6.03255	1341.75	305	304	7.03255	1484.88
306	305	1.03183	102.675	306	305	2.03183	162.475	306	305	3.03183	305.125	306	305	4.03183	375.35	306	305	5.03183	525.975	306	305	6.03183	650.125	306	305	7.03183	655.95
307	306	1.03112	907.9	307	306	2.03112	881.15	307	306	3.03112	1433.33	307	306	4.03112	1328.25	307	306	5.03112	1327.85	307	306	6.03112	1341.75	307	306	7.03112	1484.88
308	307	1.0304	102.675	308	307	2.0304	162.475	308	307	3.0304	305.125	308	307	4.0304	375.35	308	307	5.0304	525.975	308	307	6.0304	650.125	308	307	7.0304	655.95
309	308	1.02969	907.9	309	308	2.02969	881.15	309	308	3.02969	1433.33	309	308	4.02969	1328.25	309	308	5.02969	1327.85	309	308	6.02969	1341.75	309	308	7.02969	1484.88
310	309	1.02897	102.675	310	309	2.02897	162.475	310	309	3.02897	305.125	310	309	4.02897	375.35	310	309	5.02897	525.975	310	309	6.02897	650.125	310	309	7.02897	655.95
311	310	1.02825	907.9	311	310	2.02825	881.15	311	310	3.02825	1433.33	311	310	4.02825	1328.25	311	310	5.02825	1327.85	311	310	6.02825	1341.75	311	310	7.02825	1484.88
312	311	1.02754	102.675	312	311	2.02754	162.475	312	311	3.02754	305.125	312	311	4.02754	375.35	312	311	5.02754	525.975	312	311	6.02754	650.125	312	311	7.02754	655.95
313	312	1.02682	907.9	313	312	2.02682	881.15	313	312	3.02682	1433.33	313	312	4.02682	1328.25	313	312	5.02682	1327.85	313	312	6.02682	1341.75	313	312	7.02682	1484.88
314	313	1.02611	102.675	314	313	2.02611	162.475	314	313	3.02611	305.125	314	313	4.02611	375.35	314	313	5.02611	525.975	314	313	6.02611	650.125	314	313	7.02611	655.95
315	314	1.02539	907.9	315	314	2.02539	881.15	315	314	3.02539	1433.33	315	314	4.02539	1328.25	315	314	5.02539	1327.85	315	314	6.02539	1341.75	315	314	7.02539	1484.88
316	315	1.02468	102.675	316	315	2.02468	162.475	316	315	3.02468	305.125	316	315	4.02468	375.35	316	315	5.02468	525.975	316	315	6.02468	650.125	316	315	7.02468	655.95
317	316	1.02396	907.9	317	316	2.02396	881.15	317	316	3.02396	1433.33	317	316	4.02396	1328.25	317	316	5.02396	1327.85	317	316	6.02396	1341.75	317	316	7.02396	1484.88
318	317	1.02325	102.675	318	317	2.02325	162.475	318	317	3.02325	305.125	318	317	4.02325	375.35	318	317	5.02325	525.975	318	317	6.02325	650.125	318	317	7.02325	655.95
319	318	1.02253	907.9	319	318	2.02253	881.15	319	318	3.02253	1433.33	319	318	4.02253	1328.25	319	318	5.02253	1327.85	319	318	6.02253	1341.75	319	318	7.02253	1484.88
320	319	1.02182	102.675	320	319	2.02182	162.475	320	319	3.02182	305.125	320	319	4.02182	375.35	320	319	5.02182	525.975	320	319	6.02182	650.125	320	319	7.02182	655.95
321	320	1.0211	907.9	321	320	2.0211	881.15	321	320	3.0211	1433.33	321	320	4.0211	1328.25	321	320	5.0211	1327.85	321	320	6.0211	1341.75	321	320	7.0211	1484.88
322	321	1.02039	102.675	322	321	2.02039	162.475	322	321	3.02039	305.125	322	321	4.02039	375.35	322	321	5.02039	525.975	322	321	6.02039	650.125	322	321	7.02039	655.95
323	322	1.01967	907.9	323	322	2.01967	881.15	323	322	3.01967	1433.33	323	322	4.01967	1328.25	323	322	5.01967	1327.85	323	322	6.01967	1341.75	323	322	7.01967	1484.88
324	323	1.01896	102.675	324	323	2.01896	162.475	324	323	3.01896	305.125	324	323	4.01896	375.35	324	323	5.01896	525.975	324	323	6.01896	650.125	324	323	7.01896	655.95
325	324	1.01824	907.9	325	324	2.01824	881.15	325	324	3.01824	1433.33	325	324	4.01824	1328.25	325	324	5.01824	1327.85	325	324	6.01824	1341.75	325	324	7.01824	1484.88
326	325	1.01753	102.675	326	325	2.01753	162.475	326	325	3.01753	305.125	326	325	4.01753	375.35	326	325	5.01753	525.975	326	325	6.01753	650.125	326	325	7.01753	655.95
327	326	1.01681	907.9	327	326	2.01681	881.15	327	326	3.01681	1433.33	327	326	4.01681	1328.25	327	326	5.01681	1327.85	327	326	6.01681	1341.75	327	326	7.01681	1484.88
328	327	1.01609	102.675	328	327	2.01609	162.475	328	327	3.01609	305.125	328	327	4.01609	375.35	328	327	5.01609	525.975	328	327	6.01609	650.125	328	327	7.01609	655.95
329	328	1.01538	907.9	329	328	2.01538	881.15	329	328	3.01538	1433.33	329	328	4.01538	1328.25	329	328	5.01538	1327.85	329	328	6.01538	1341.75	329	328	7.01538	1484.88
330	329	1.01466	102.675	330	329	2.01466	162.475	330	329	3.01466	305.125	330	329	4.01466	375.35	330	329	5.01466	525.975	330	329	6.01466	650.125	330	329	7.01466	655.95
331	330	1.01395	907.9	331	330	2.01395	881.15	331	330	3.01395	1433.33	331	330	4.01395	1328.25	331	330	5.01395	1327.85	331	330	6.01395	1341.75	331	330	7.01395	1484.88
332	331	1.01323	102.675	332	331	2.01323	162.475	332	331	3.01323	305.125	332	331	4.01323	375.35	332	331	5.01323	525.975	332	331	6.01323	650.125	332	331	7.01323	655.95
333	332	1.01252	907.9	333	332	2.01252	881.15	333	332	3.01252	1433.33	333	332	4.01252	1328.25	333	332	5.01252	1327.85	333	332	6.01252	1341.75	333	332	7.01252	1484.88
334	333	1.0118	102.675	334	333	2.0118	162.475	334	333	3.0118	305.125	334	333	4.0118	375.35	334	333	5.0118	525.975	334	333	6.0118	650.125	334	333	7.0118	655.95
335	334	1.01109	907.9	335	334	2.01109	881.15	335	334	3.01109	1433.33	335	334	4.01109	1328.25	335	334	5.01109	1327.85	335	334	6.01109	1341.75	335	334	7.01109	1484.88
336	335	1.01037	102.675	336	335	2.01037	162.475	336	335	3.01037	305.125	336	335	4.01037	375.35	336	335	5.01037	525.975	336	335	6.01037	650.125	336	335	7.01037	655.95
337	336	1.00966	907.9	337	336	2.00966	881.15	337	336	3.00966	1433.33	337	336	4.00966	1328.25	337	336	5.00966	1327.85	337	336	6.00966	1341.75	337	336	7.00966	1484.88
338	337	1.00894	102.675	338	337	2.00894	162.475	338	337	3.00894	305.125	338	337	4.00894	375.35	338	337	5.00894	525.975	338	337	6.00894	650.125	338	337	7.00894	655.95
339	338	1.00823	907.9	339	338	2.00823	881.15	339	338	3.00823	1433.33	339	338	4.00823	1328.25	339	338	5.00823	1327.85	339	338	6.00823	1341.75	339	338	7.00823	1484.88
340	339	1.00751	102.675	340	339	2.00751	162.475	340	339	3.00751	305.125	340	339	4.00751	375.35	340	339	5.00751	525.975	340	339	6.00751	650.125	340	339	7.00751	655.95
341	340	1.0068	907.9	341	340	2.0068	881.15	341	340	3.0068	1433.33	341	340	4.0068	1328.25	341	340	5.0068	1327.85	341	340	6.0068	1341.75	341	340	7.0068	1484.88
342	341	1.00608	102.675	342	341	2.00608	162.475	342	341	3.00608	305.125	342	341	4.00608	375.35	342	341	5.00608	525.975	342	341	6.00608	650.125	342	341	7.00608	655.95
343	342	1.00536	907.9	343	342	2.00536	881.15	343	342	3.00536	1433.33	343	342	4.00536	1328.25	343	342	5.00536	1327.85	343	342	6.00536	1341.75	343	342	7.00536	1484.88
344	343	1.00465	102.675	344	343	2.00465	162.475	344	343	3.00465	305.125	344	343	4.00465	375.35	344	343	5.00465	525.975	344	343	6.00465	650.125	344	343	7.00465	655.95
345	344	1.00393	907.9	345	344	2.00393	881.15	345	344	3.00393	1433.33	345	344	4.00393	1328.25	345	344	5.00393	1327.85	345	344	6.00393	1341.75	345	344	7.00393	1484.88
346	345	1.00322	102.675	346	345	2.00322	162.475	346	345	3.00322	305.125	346	345	4.00322	375.35	346	345	5.00322	525.975	346	345	6.00322	650.125	346	345	7.00322	655.95
347	346	1.0025	907.9	347	346	2.0025	881.15	347	346	3.0025	1433.33	347	346	4.0025	1328.25	347	346	5.0025	1327.85	347	346	6.0025	1341.75	347	346	7.0025	1484.88
348	347	1.00179	102.675	348	347	2.00179	162.475	348	347	3.00179	305.125	348	347	4.00179	375.35	348	347	5.00179	525.975	348	347	6.00179	650.125	348	347	7.00179	655.95
349	348	1.00107	907.9	349	348	2.00107	881.15	349	348	3.00107	1433.33	349	348	4.00107	1328.25	349	348	5.00107	1327.85	349	348	6.00107	1341.75	349	348	7.00107	1484.88
350	349	1.00036	102.675	350	349	2.00036	162.475	350	349	3.00036	305.125	350	349	4.00036	375.35	350	349	5.00036	525.975	350	349	6.00036	650.125	350	349	7.00036	655.95
351	350	0.999642	907.9	351	350	1.99964	881.15	351	350	2.99964	1433.33	351	350	3.99964	1328.25	351	350	4.99964	1327.85	351	350	5.99964	1341.75	351	350	6.99964	1484.88
352	351	0.998927	102.675	352	351	1.99893	162.475	352	351	2.99893	305.125	352	351	3.99893	375.35	352	351	4.99893	525.975	352	351	5.99893	650.125	352	351	6.99893	655.95
353	352	0.998212	907.9	353	352	1.99821	881.15	353	352	2.99821	1433.33	353	352	3.99821	1328.25	353	352	4.99821	1327.85	353	352	5.99821	1341.75	353	352	6.99821	1484.88
354	353	0.997496	102.675	354	353	1.9975	162.475	354	353	2.9975	305.125	354	353	3.9975	375.35	354	353	4.9975	525.975	354	353	5.9975	650.125	354	353	6.9975	655.95
355	354	0.996781	907.9	355	354	1.99678	881.15	355	354	2.99678	1433.33	355	354	3.99678	1328.25	355	354	4.99678	1327.85	355	354	5.99678	1341.75	355	354	6.99678	1484.88
356	355	0.996066	102.675	356	355	1.99607	162.475	356	355	2.99607	305.125	356	355	3.99607	375.35	356	355	4.99607	525.975	356	355	5.99607	650.125	356	355	6.99607	655.95
357	356	0.995351	907.9	357	356	1.99535	881.15	357	356	2.99535	1433.33	357	356	3.99535	1328.25	357	356	4.99535	1327.85	357	356	5.99535	1341.75	357	356	6.99535	1484.88
358	357	0.994635	102.675	358	357	1.99464	162.475	358	357	2.99464	305.125	358	357	3.99464	375.35	358	357	4.99464	525.975	358	357	5.99464	650.125	358	357	6.99464	655.95
359	358	0.99392	907.9	359	358	1.99392	881.15	359	358	2.99392	1433.33	359	358	3.99392	1328.25	359	358	4.99392	1327.85	359	358	5.99392	1341.75	359	358	6.99392	1484.88
360	359	0.993205	102.675	360	359	1.9932	162.475	360	359	2.9932	305.125	360	359	3.9932	375.35	360	359	4.9932	525.975	360	359	5.9932	650.125	360	359	6.9932	655.95
361	360	0.992489	907.9	361	360	1.99249	881.15	361	360	2.99249	1433.33	361	360	3.99249	1328.25	361	360	4.99249	1327.85	361	360	5.99249	1341.75	361	360	6.99249	1484.88
362	361	0.991774	102.675	362	361	1.99177	162.475	362	361	2.99177	305.125	362	361	3.99177	375.35	362	361	4.99177	525.975	362	361	5.99177	650.125	362	361	6.99177	655.95
363	362	0.991059	907.9	363	362	1.99106	881.15	363	362	2.99106	1433.33	363	362	3.99106	1328.25	363	362	4.99106	1327.85	363	362	5.99106	1341.75	363	362	6.99106	1484.88
364	363	0.990343	102.675	364	363	1.99034	162.475	364	363	2.99034	305.125	364	363	3.99034	375.35	364	363	4.99034	525.975	364	363	5.99034	650.125	364	363	6.99034	655.95
365	364	0.989628	907.9	365	364	1.98963	881.15	365	364	2.98963	1433.33	365	364	3.98963	1328.25	365	364	4.98963	1327.85	365	364	5.98963	1341.75	365	364	6.98963	1484.88
366	365	0.988913	102.675	366	365	1.98891	162.475	366	365	2.98891	305.125	366	365	3.98891	375.35	366	365	4.98891	525.975	366	365	5.98891	650.125	366	365	6.98891	655.95
367	366	0.988197	907.9	367	366	1.9882	881.15	367	366	2.9882	1433.33	367	366	3.9882	1328.25	367	366	4.9882	1327.85	367	366	5.9882	1341.75	367	366	6.9882	1484.88
368	367	0.987482	102.675	368	367	1.98748	162.475	368	367	2.98748	305.125	368	367	3.98748	375.35	368	367	4.98748	525.975	368	367	5.98748	650.125	368	367	6.98748	655.95
369	368	0.986767	907.9	369	368	1.98677	881.15	369	368	2.98677	1433.33	369	368	3.98677	1328.25	369	368	4.98677	1327.85	369	368	5.98677	1341.75	369	368	6.98677	1484.88
370	369	0.986052	102.675	370	369	1.98605	162.475	370	369	2.98605	305.125	370	369	3.98605	375.35	370	369	4.98605	525.975	370	369	5.98605	650.125	370	369	6.98605	655.95
371	370	0.985336	907.9	371	370	1.98534	881.15	371	370	2.98534	1433.33	371	370	3.98534	1328.25	371	370	4.98534	1327.85	371	370	5.98534	1341.75	371	370	6.98534	1484.88
372	371	0.984621	102.675	372	371	1.98462	162.475	372	371	2.98462	305.125	372	371	3.98462	375.35	372	371	4.98462	525.975	372	371	5.98462	650.125	372	371	6.98462	655.95
373	372	0.983906	907.9	373	372	1.98391	881.15	373	372	2.98391	1433.33	373	372	3.98391	1328.25	373	372	4.98391	1327.85	373	372	5.98391	1341.75	373	372	6.98391	1484.88
374	373	0.98319	102.675	374	373	1.98319	162.475	374	373	2.98319	305.125	374	373	3.98319	375.35	374	373	4.98319	525.975	374	373	5.98319	650.125	374	373	6.98319	655.95
375	374	0.982475	907.9	375	374	1.98247	881.15	375	374	2.98247	1433.33	375	374	3.98247	1328.25	375	374	4.98247	1327.85	375	374	5.98247	1341.75	375	374	6.98247	1484.88
376	375	0.98176	102.675	376	375	1.98176	162.475	376	375	2.98176	305.125	376	375	3.98176	375.35	376	375	4.98176	525.975	376	375	5.98176	650.125	376	375	6.98176	655.95
377	376	0.981044	907.9	377	376	1.98104	881.15	377	376	2.98104	1433.33	377	376	3.98104	1328.25	377	376	4.98104	1327.85	377	376	5.98104	1341.75	377	376	6.98104	1484.88
378	377	0.980329	102.675	378	377	1.98033	162.475	378	377	2.98033	305.125	378	377	3.98033	375.35	378	377	4.98033	525.975	378	377	5.98033	650.125	378	377	6.98033	655.95
379	378	0.979614	907.9	379	378	1.97961	881.15	379	378	2.97961	1433.33	379	378	3.97961	1328.25	379	378	4.97961	1327.85	379	378	5.97961	1341.75	379	378	6.97961	1484.88
380	379	0.978898	102.675	380	379	1.9789	162.475	380	379	2.9789	305.125	380	379	3.9789	375.35	380	379	4.9789	525.975	380	379	5.9789	650.125	380	379	6.9789	655.95
381	380	0.978183	907.9	381	380	1.97818	881.15	381	380	2.97818	1433.33	381	380	3.97818	1328.25	381	380	4.97818	1327.85	381	380	5.97818	1341.75	381	380	6.97818	1484.88
382	381	0.977468	102.675	382	381	1.97747	162.475	382	381	2.97747	305.125	382	381	3.97747	375.35	382	381	4.97747	525.975	382	381	5.97747	650.125	382	381	6.97747	655.95
383	382	0.976753	907.9	383	382	1.97675	881.15	383	382	2.97675	1433.33	383	382	3.97675	1328.25	383	382	4.97675	1327.85	383	382	5.97675	1341.75	383	382	6.97675	1484.88
384	383	0.976037	102.675	384	383	1.97604	162.475	384	383	2.97604	305.125	384	383	3.97604	375.35	384	383	4.97604	525.975	384	383	5.97604	650.125	384	383	6.97604	655.95
385	384	0.975322	907.9	385	384	1.97532	881.15	385	384	2.97532	1433.33	385	384	3.97532	1328.25	385	384	4.97532	1327.85	385	384	5.97532	1341.75	385	384	6.97532	1484.88
386	385	0.974607	102.675	386	385	1.97461	162.475	386	385	2.97461	305.125	386	385	3.97461	375.35	386	385	4.97461	525.975	386	385	5.97461	650.125	386	385	6.97461	655.95
387	386	0.973891	907.9	387	386	1.97389	881.15	387	386	2.97389	1433.33	387	386	3.97389	1328.25	387	386	4.97389	1327.85	387	386	5.97389	1341.75	387	386	6.97389	1484.88
388	387	0.973176	102.675	388	387	1.97318	162.475	388	387	2.97318	305.125	388	387	3.97318	375.35	388	387	4.97318	525.975	388	387	5.97318	650.125	388	387	6.97318	655.95
389	388	0.972461	907.9	389	388	1.97246	881.15	389	388	2.97246	1433.33	389	388	3.97246	1328.25	389	388	4.97246	1327.85	389	388	5.97246	1341.75	389	388	6.97246	1484.88
390	389	0.971745	102.675	390	389	1.97175	162.475	390	389	2.97175	305.125	390	389	3.97175	375.35	390	389	4.97175	525.975	390	389	5.97175	650.125	390	389	6.97175	655.95
391	390	0.97103	907.9	391	390	1.97103	881.15	391	390	2.97103	1433.33	391	390	3.97103	1328.25	391	390	4.97103	1327.85	391	390	5.97103	1341.75	391	390	6.97103	1484.88
392	391	0.970315	102.675	392	391	1.97031	162.475	392	391	2.97031	305.125	392	391	3.97031	375.35	392	391	4.97031	525.975	392	391	5.97031	650.125	392	391	6.97031	655.95
393	392	0.969599	907.9	393	392	1.9696	881.15	393	392	2.9696	1433.33	393	392	3.9696	1328.25	393	392	4.9696	1327.85	393	392	5.9696	1341.75	393	392	6.9696	1484.88
394	393	0.968884	102.675	394	393	1.96888	162.475	394	393	2.96888	305.125	394	393	3.96888	375.35	394	393	4.96888	525.975	394	393	5.96888	650.125	394	393	6.96888	655.95
395	394	0.968169	907.9	395	394	1.96817	881.15	395	394	2.96817	1433.33	395	394	3.96817	1328.25	395	394	4.96817	1327.85	395	394	5.96817	1341.75	395	394	6.96817	1484.88
396	395	0.967454	102.675	396	395	1.96745	162.475	396	395	2.96745	305.125	396	395	3.96745	375.35	396	395	4.96745	525.975	396	395	5.96745	650.125	396	395	6.96745	655.95
397	396	0.966738	907.9	397	396	1.96674	881.15	397	396	2.96674	1433.33	397	396	3.96674	1328.25	397	396	4.96674	1327.85	397	396	5.96674	1341.75	397	396	6.96674	1484.88
398	397	0.966023	102.675	398	397	1.96602	162.475	398	397	2.96602	305.125	398	397	3.96602	375.35	398	397	4.96602	525.975	398	397	5.96602	650.125	398	397	6.96602	655.95
399	398	0.965308	907.9	399	398	1.96531	881.15	399	398	2.96531	1433.33	399	398	3.96531	1328.25	399	398	4.96531	1327.85	399	398	5.96531	1341.75	399	398	6.96531	1484.88
400	399	0.964592	102.675	400	399	1.96459	162.475	400	399	2.96459	305.125	400	399	3.96459	375.35	400	399	4.96459	525.975	400	399	5.96459	650.125	400	399	6.96459	655.95
401	400	0.963877	907.9	401	400	1.96388	881.15	401	400	2.96388	1433.33	401	400	3.96388	1328.25	401	400	4.96388	1327.85	401	400	5.96388	1341.75	401	400	6.96388	1484.88
402	401	0.963162	102.675	402	401	1.96316	162.475	402	401	2.96316	305.125	402	401	3.96316	375.35	402	401	4.96316	525.975	402	401	5.96316	650.125	402	401	6.96316	655.95
403	402	0.962446	907.9	403	402	1.96245	881.15	403	402	2.96245	1433.33	403	402	3.96245	1328.25	403	402	4.96245	1327.85	403	402	5.96245	1341.75	403	402	6.96245	1484.88
404	403	0.961731	102.675	404	403	1.96173	162.475	404	403	2.96173	305.125	404	403	3.96173	375.35	404	403	4.96173	525.975	404	403	5.96173	650.125	404	403	6.96173	655.95
405	404	0.961016	907.9	405	404	1.96102	881.15	405	404	2.96102	1433.33	405	404	3.96102	1328.25	405	404	4.96102	1327.85	405	404	5.96102	1341.75	405	404	6.96102	1484.88
406	405	0.9603	102.675	406	405	1.9603	162.475	406	405	2.9603	305.125	406	405	3.9603	375.35	406	405	4.9603	525.975	406	405	5.9603	650.125	406	405	6.9603	655.95
407	406	0.959585	907.9	407	406	1.95959	881.15	407	406	2.95959	1433.33	407	406	3.95959	1328.25	407	406	4.95959	1327.85	407	406	5.95959	1341.75	407	406	6.95959	1484.88
408	407	0.95887	102.675	408	407	1.95887	162.475	408	407	2.95887	305.125	408	407	3.95887	375.35	408	407	4.95887	525.975	408	407	5.95887	650.125	408	407	6.95887	655.95
409	408	0.958155	907.9	409	408	1.95815	881.15	409	408	2.95815	1433.33	409	408	3.95815	1328.25	409	408	4.95815	1327.85	409	408	5.95815	1341.75	409	408	6.95815	1484.88
410	409	0.957439	102.675	410	409	1.95744	162.475	410	409	2.95744	305.125	410	409	3.95744	375.35	410	409	4.95744	525.975	410	409	5.95744	650.125	410	409	6.95744	655.95
411	410	0.956724	907.9	411	410	1.95672	881.15	411	410	2.95672	1433.33	411	410	3.95672	1328.25	411	410	4.95672	1327.85	411	410	5.95672	1341.75	411	410	6.95672	1484.88
412	411	0.956009	102.675	412	411	1.95601	162.475	412	411	2.95601	305.125	412	411	3.95601	375.35	412	411	4.95601	525.975	412	411	5.95601	650.125	412	411	6.95601	655.95
413	412	0.955293	907.9	413	412	1.95529	881.15	413	412	2.95529	1433.33	413	412	3.95529	1328.25	413	412	4.95529	1327.85	413	412	5.95529	1341.75	413	412	6.95529	1484.88
414	413	0.954578	102.675	414	413	1.95458	162.475	414	413	2.95458	305.125	414	413	3.95458	375.35	414	413	4.95458	525.975	414	413	5.95458	650.125	414	413	6.95458	655.95
415	414	0.953863	907.9	415	414	1.95386	881.15	415	414	2.95386	1433.33	415	414	3.95386	1328.25	415	414	4.95386	1327.85	415	414	5.95386	1341.75	415	414	6.95386	1484.88
416	415	0.953147	102.675	416	415	1.95315	162.475	416	415	2.95315	305.125	416	415	3.95315	375.35	416	415	4.95315	525.975	416	415	5.95315	650.125	416	415	6.95315	655.95
417	416	0.952432	907.9	417	416	1.95243	881.15	417	416	2.95243	1433.33	417	416	3.95243	1328.25	417	416	4.95243	1327.85	417	416	5.95243	1341.75	417	416	6.95243	1484.88
418	417	0.951717	102.675	418	417	1.95172	162.475	418	417	2.95172	305.125	418	417	3.95172	375.35	418	417	4.95172	525.975	418	417	5.95172	650.125	418	417	6.95172	655.95
419	418	0.951001	907.9	419	418	1.951	881.15	419	418	2.951	1433.33	419	418	3.951	1328.25	419	418	4.951	1327.85	419	418	5.951	1341.75	419	418	6.951	1484.88
420	419	0.950286	102.675	420	419	1.95029	162.475	420	419	2.95029	305.125	420	419	3.95029	375.35	420	419	4.95029	525.975	420	419	5.95029	650.125	420	419	6.95029	655.95
421	420	0.949571	907.9	421	420	1.94957	881.15	421	420	2.94957	1433.33	421	420	3.94957	1328.25	421	420	4.94957	1327.85	421	420	5.94957	1341.75	421	420	6.94957	1484.88
422	421	0.948856	102.675	422	421	1.94886	162.475	422	421	2.94886	305.125	422	421	3.94886	375.35	422	421	4.94886	525.975	422	421	5.94886	650.125	422	421	6.94886	655.95
423	422	0.94814	907.9	423	422	1.94814	881.15	423	422	2.94814	1433.33	423	422	3.94814	1328.25	423	422	4.94814	1327.85	423	422	5.94814	1341.75	423	422	6.94814	1484.88
424	423	0.947425	102.675	424	423	1.94742	162.475	424	423	2.94742	305.125	424	423	3.94742	375.35	424	423	4.94742	525.975	424	423	5.94742	650.125	424	423	6.94742	655.95
425	424	0.94671	907.9	425	424	1.94671	881.15	425	424	2.94671	1433.33	425	424	3.94671	1328.25	425	424	4.94671	1327.85	425	424	5.94671	1341.75	425	424	6.94671	1484.88
426	425	0.945994	102.675	426	425	1.94599	162.475	426	425	2.94599	305.125	426	425	3.94599	375.35	426	425	4.94599	525.975	426	425	5.94599	650.125	426	425	6.94599	655.95
427	426	0.945279	907.9	427	426	1.94528	881.15	427	426	2.94528	1433.33	427	426	3.94528	1328.25	427	426	4.94528	1327.85	427	426	5.94528	1341.75	427	426	6.94528	1484.88
428	427	0.944564	102.675	428	427	1.94456	162.475	428	427	2.94456	305.125	428	427	3.94456	375.35	428	427	4.94456	525.975	428	427	5.94456	650.125	428	427	6.94456	655.95
429	428	0.943848	907.9	429	428	1.94385	881.15	429	428	2.94385	1433.33	429	428	3.94385	1328.25	429	428	4.94385	1327.85	429	428	5.94385	1341.75	429	428	6.94385	1484.88
430	429	0.943133	102.675	430	429	1.94313	162.475	430	429	2.94313	305.125	430	429	3.94313	375.35	430	429	4.94313	525.975	430	429	5.94313	650.125	430	429	6.94313	655.95
431	430	0.942418	907.9	431	430	1.94242	881.15	431	430	2.94242	1433.33	431	430	3.94242	1328.25	431	430	4.94242	1327.85	431	430	5.94242	1341.75	431	430	6.94242	1484.88
432	431	0.941702	102.675	432	431	1.9417	162.475	432	431	2.9417	305.125	432	431	3.9417	375.35	432	431	4.9417	525.975	432	431	5.9417	650.125	432	431	6.9417	655.95
433	432	0.940987	907.9	433	432	1.94099	881.15	433	432	2.94099	1433.33	433	432	3.94099	1328.25	433	432	4.94099	1327.85	433	432	5.94099	1341.75	433	432	6.94099	1484.88
434	433	0.940272	102.675	434	433	1.94027	162.475	434	433	2.94027	305.125	434	433	3.94027	375.35	434	433	4.94027	525.975	434	433	5.94027	650.125	434	433	6.94027	655.95
435	434	0.939557	907.9	435	434	1.93956	881.15	435	434	2.93956	1433.33	435	434	3.93956	1328.25	435	434	4.93956	1327.85	435	434	5.93956	1341.75	435	434	6.93956	1484.88
436	435	0.938841	102.675	436	435	1.93884	162.475	436	435	2.93884	305.125	436	435	3.93884	375.35	436	435	4.93884	525.975	436	435	5.93884	650.125	436	435	6.93884	655.95
437	436	0.938126	907.9	437	436	1.93813	881.15	437	436	2.93813	1433.33	437	436	3.93813	1328.25	437	436	4.93813	1327.85	437	436	5.93813	1341.75	437	436	6.93813	1484.88
438	437	0.937411	102.675	438	437	1.93741	162.475	438	437	2.93741	305.125	438	437	3.93741	375.35	438	437	4.93741	525.975	438	437	5.93741	650.125	438	437	6.93741	655.95
439	438	0.936695	907.9	439	438	1.9367	881.15	439	438	2.9367	1433.33	439	438	3.9367	1328.25	439	438	4.9367	1327.85	439	438	5.9367	1341.75	439	438	6.9367	1484.88
440	439	0.93598	102.675	440	439	1.93598	162.475	440	439	2.93598	305.125	440	439	3.93598	375.35	440	439	4.93598	525.975	440	439	5.93598	650.125	440	439	6.93598	655.95
441	440	0.935265	907.9	441	440	1.93526	881.15	441	440	2.93526	1433.33	441	440	3.93526	1328.25	441	440	4.93526	1327.85	441	440	5.93526	1341.75	441	440	6.93526	1484.88
442	441	0.934549	102.675	442	441	1.93455	162.475	442	441	2.93455	305.125	442	441	3.93455	375.35	442	441	4.93455	525.975	442	441	5.93455	650.125	442	441	6.93455	655.95
443	442	0.933834	907.9	443	442	1.93383	881.15	443	442	2.93383	1433.33	443	442	3.93383	1328.25	443	442	4.93383	1327.85	443	442	5.93383	1341.75	443	442	6.93383	1484.88
444	443	0.933119	102.675	444	443	1.93312	162.475	444	443	2.93312	305.125	444	443	3.93312	375.35	444	443	4.93312	525.975	444	443	5.93312	650.125	444	443	6.93312	655.95
445	444	0.932403	907.9	445	444	1.9324	881.15	445	444	2.9324	1433.33	445	444	3.9324	1328.25	445	444	4.9324	1327.85	445	444	5.9324	1341.75	445	444	6.9324	1484.88
446	445	0.931688	102.675	446	445	1.93169	162.475	446	445	2.93169	305.125	446	445	3.93169	375.35	446	445	4.93169	525.975	446	445	5.93169	650.125	446	445	6.93169	655.95
447	446	0.930973	907.9	447	446	1.93097	881.15	447	446	2.93097	1433.33	447	446	3.93097	1328.25	447	446	4.93097	1327.85	447	446	5.93097	1341.75	447	446	6.93097	1484.88
448	447	0.930258	102.675	448	447	1.93026	162.475	448	447	2.93026	305.125	448	447	3.93026	375.35	448	447	4.93026	525.975	448	447	5.93026	650.125	448	447	6.93026	655.95
449	448	0.929542	907.9	449	448	1.92954	881.15	449	448	2.92954	1433.33	449	448	3.92954	1328.25	449	448	4.92954	1327.85	449	448	5.92954	1341.75	449	448	6.92954	1484.88
450	449	0.928827	102.675	450	449	1.92883	162.475	450	449	2.92883	305.125	450	449	3.92883	375.35	450	449	4.92883	525.975	450	449	5.92883	650.125	450	449	6.92883	655.95
451	450	0.928112	907.9	451	450	1.92811	881.15	451	450	2.92811	1433.33	451	450	3.92811	1328.25	451	450	4.92811	1327.85	451	450	5.92811	1341.75	451	450	6.92811	1484.88
452	451	0.927396	102.675	452	451	1.9274	162.475	452	451	2.9274	305.125	452	451	3.9274	375.35	452	451	4.9274	525.975	452	451	5.9274	650.125	452	451	6.9274	655.95
453	452	0.926681	907.9	453	452	1.92668	881.15	453	452	2.92668	1433.33	453	452	3.92668	1328.25	453	452	4.92668	1327.85	453	452	5.92668	1341.75	453	452	6.92668	1484.88
454	453	0.925966	102.675	454	453	1.92597	162.475	454	453	2.92597	305.125	454	453	3.92597	375.35	454	453	4.92597	525.975	454	453	5.92597	650.125	454	453	6.92597	655.95
455	454	0.92525	907.9	455	454	1.92525	881.15	455	454	2.92525	1433.33	455	454	3.92525	1328.25	455	454	4.92525	1327.85	455	454	5.92525	1341.75	455	454	6.92525	1484.88
456	455	0.924535	102.675	456	455	1.92454	162.475	456	455	2.92454	305.125	456	455	3.92454	375.35	456	455	4.92454	525.975	456	455	5.92454	650.125	456	455	6.92454	655.95
457	456	0.92382	907.9	457	456	1.92382	881.15	457	456	2.92382	1433.33	457	456	3.92382	1328.25	457	456	4.92382	1327.85	457	456	5.92382	1341.75	457	456	6.92382	1484.88
458	457	0.923104	102.675	458	457	1.9231	162.475	458	457	2.9231	305.125	458	457	3.9231	375.35	458	457	4.9231	525.975	458	457	5.9231	650.125	458	457	6.9231	655.95
459	458	0.922389	907.9	459	458	1.92239	881.15	459	458	2.92239	1433.33	459	458	3.92239	1328.25	459	458	4.92239	1327.85	459	458	5.92239	1341.75	459	458	6.92239	1484.88
460	459	0.921674	102.675	460	459	1.92167	162.475	460	459	2.92167	305.125	460	459	3.92167	375.35	460	459	4.92167	525.975	460	459	5.92167	650.125	460	459	6.92167	655.95
461	460	0.920959	907.9	461	460	1.92096	881.15	461	460	2.92096	1433.33	461	460	3.92096	1328.25	461	460	4.92096	1327.85	461	460	5.92096	1341.75	461	460	6.92096	1484.88
462	461	0.920243	102.675	462	461	1.92024	162.475	462	461	2.92024	305.125	462	461	3.92024	375.35	462	461	4.92024	525.975	462	461	5.92024	650.125	462	461	6.92024	655.95
463	462	0.919528	907.9	463	462	1.91953	881.15	463	462	2.91953	1433.33	463	462	3.91953	1328.25	463	462	4.91953	1327.85	463	462	5.91953	1341.75	463	462	6.91953	1484.88
464	463	0.918813	102.675	464	463	1.91881	162.475	464	463	2.91881	305.125	464	463	3.91881	375.35	464	463	4.91881	525.975	464	463	5.91881	650.125	464	463	6.91881	655.95
465	464	0.918097	907.9	465	464	1.9181	881.15	465	464	2.9181	1433.33	465	464	3.9181	1328.25	465	464	4.9181	1327.85	465	464	5.9181	1341.75	465	464	6.9181	1484.88
466	465	0.917382	102.675	466	465	1.91738	162.475	466	465	2.91738	305.125	466	465	3.91738	375.35	466	465	4.91738	525.975	466	465	5.91738	650.125	466	465	6.91738	655.95
467	466	0.916667	907.9	467	466	1.91667	881.15	467	466	2.91667	1433.33	467	466	3.91667	1328.25	467	466	4.91667	1327.85	467	466	5.91667	1341.75	467	466	6.91667	1484.88
468	467	0.915951	102.675	468	467	1.91595	162.475	468	467	2.91595	305.125	468	467	3.91595	375.35	468	467	4.91595	525.975	468	467	5.91595	650.125	468	467	6.91595	655.95
469	468	0.915236	907.9	469	468	1.91524	881.15	469	468	2.91524	1433.33	469	468	3.91524	1328.25	469	468	4.91524	1327.85	469	468	5.91524	1341.75	469	468	6.91524	1484.88
470	469	0.914521	102.675	470	469	1.91452	162.475	470	469	2.91452	305.125	470	469	3.91452	375.35	470	469	4.91452	525.975	470	469	5.91452	650.125	470	469	6.91452	655.95
471	470	0.913805	907.9	471	470	1.91381	881.15	471	470	2.91381	1433.33	471	470	3.91381	1328.25	471	470	4.91381	1327.85	471	470	5.91381	1341.75	471	470	6.91381	1484.88
472	471	0.91309	102.675	472	471	1.91309	162.475	472	471	2.91309	305.125	472	471	3.91309	375.35	472	471	4.91309	525.975	472	471	5.91309	650.125	472	471	6.91309	655.95
473	472	0.912375	907.9	473	472	1.91237	881.15	473	472	2.91237	1433.33	473	472	3.91237	1328.25	473	472	4.91237	1327.85	473	472	5.91237	1341.75	473	472	6.91237	1484.88
474	473	0.91166	102.675	474	473	1.91166	162.475	474	473	2.91166	305.125	474	473	3.91166	375.35	474	473	4.91166	525.975	474	473	5.91166	650.125	474	473	6.91166	655.95
475	474	0.910944	907.9	475	474	1.91094	881.15	475	474	2.91094	1433.33	475	474	3.91094	1328.25	475	474	4.91094	1327.85	475	474	5.91094	1341.75	475	474	6.91094	1484.88
476	475	0.910229	102.675	476	475	1.91023	162.475	476	475	2.91023	305.125	476	475	3.91023	375.35	476	475	4.91023	525.975	476	475	5.91023	650.125	476	475	6.91023	655.95
477	476	0.909514	907.9	477	476	1.90951	881.15	477	476	2.90951	1433.33	477	476	3.90951	1328.25	477	476	4.90951	1327.85	477	476	5.90951	1341.75	477	476	6.90951	1484.88
478	477	0.908798	102.675	478	477	1.9088	162.475	478	477	2.9088	305.125	478	477	3.9088	375.35	478	477	4.9088	525.975	478	477	5.9088	650.125	478	477	6.9088	655.95
479	478	0.908083	907.9	479	478	1.90808	881.15	479	478	2.90808	1433.33	479	478	3.90808	1328.25	479	478	4.90808	1327.85	479	478	5.90808	1341.75	479	478	6.90808	1484.88
480	479	0.907368	102.675	480	479	1.90737	162.475	480	479	2.90737	305.125	480	479	3.90737	375.35	480	479	4.90737	525.975	480	479	5.90737	650.125	480	479	6.90737	655.95
481	480	0.906652	907.9	481	480	1.90665	881.15	481	480	2.90665	1433.33	481	480	3.90665	1328.25	481	480	4.90665	1327.85	481	480	5.90665	1341.75	481	480	6.90665	1484.88
482	481	0.905937	102.675	482	481	1.90594	162.475	482	481	2.90594	305.125	482	481	3.90594	375.35	482	481	4.90594	525.975	482	481	5.90594	650.125	482	481	6.90594	655.95
483	482	0.905222	907.9	483	482	1.90522	881.15	483	482	2.90522	1433.33	483	482	3.90522	1328.25	483	482	4.90522	1327.85	483	482	5.90522	1341.75	483	482	6.90522	1484.88
484	483	0.904506	102.675	484	483	1.90451	162.475	484	483	2.90451	305.125	484	483	3.90451	375.35	484	483	4.90451	525.975	484	483	5.90451	650.125	484	483	6.90451	655.95
485	484	0.903791	907.9	485	484	1.90379	881.15	485	484	2.90379	1433.33	485	484	3.90379	1328.25	485	484	4.90379	1327.85	485	484	5.90379	1341.75	485	484	6.90379	1484.88
486	485	0.903076	102.675	486	485	1.90308	162.475	486	485	2.90308	305.125	486	485	3.90308	375.35	486	485	4.90308	525.975	486	485	5.90308	650.125	486	485	6.90308	655.95
487	486	0.902361	907.9	487	486	1.90236	881.15	487	486	2.90236	1433.33	487	486	3.90236	1328.25	487	486	4.90236	1327.85	487	486	5.90236	1341.75	487	486	6.90236	1484.88
488	487	0.901645	102.675	488	487	1.90165	162.475	488	487	2.90165	305.125	488	487	3.90165	375.35	488	487	4.90165	525.975	488	487	5.90165	650.125	488	487	6.90165	655.95
489	488	0.90093	907.9	489	488	1.90093	881.15	489	488	2.90093	1433.33	489	488	3.90093	1328.25	489	488	4.90093	1327.85	489	488	5.90093	1341.75	489	488	6.90093	1484.88
490	489	0.900215	102.675	490	489	1.90021	162.475	490	489	2.90021	305.125	490	489	3.90021	375.35	490	489	4.90021	525.975	490	489	5.90021	650.125	490	489	6.90021	655.95
491	490	0.899499	907.9	491	490	1.8995	881.15	491	490	2.8995	1433.33	491	490	3.8995	1328.25	491	490	4.8995	1327.85	491	490	5.8995	1341.75	491	490	6.8995	1484.88
492	491	0.898784	102.675	492	491	1.89878	162.475	492	491	2.89878	305.125	492	491	3.89878	375.35	492	491	4.89878	525.975	492	491	5.89878	650.125	492	491	6.89878	655.95
493	492	0.898069	907.9	493	492	1.89807	881.15	493	492	2.89807	1433.33	493	492	3.89807	1328.25	493	492	4.89807	1327.85	493	492	5.89807	1341.75	493	492	6.89807	1484.88
494	493	0.897353	102.675	494	493	1.89735	162.475	494	493	2.89735	305.125	494	493	3.89735	375.35	494	493	4.89735	525.975	494	493	5.89735	650.125	494	493	6.89735	655.95
495	494	0.896638	907.9	495	494	1.89664	881.15	495	494	2.89664	1433.33	495	494	3.89664	1328.25	495	494	4.89664	1327.85	495	494	5.89664	1341.75	495	494	6.89664	1484.88
496	495	0.895923	102.675	496	495	1.89592	162.475	496	495	2.89592	305.125	496	495	3.89592	375.35	496	495	4.89592	525.975	496	495	5.89592	650.125	496	495	6.89592	655.95
497	496	0.895207	907.9	497	496	1.89521	881.15	497	496	2.89521	1433.33	497	496	3.89521	1328.25	497	496	4.89521	1327.85	497	496	5.89521	1341.75	497	496	6.89521	1484.88
498	497	0.894492	102.675	498	497	1.89449	162.475	498	497	2.89449	305.125	498	497	3.89449	375.35	498	497	4.89449	525.975	498	497	5.89449	650.125	498	497	6.89449	655.95
499	498	0.893777	907.9	499	498	1.89378	881.15	499	498	2.89378	1433.33	499	498	3.89378	1328.25	499	498	4.89378	1327.85	499	498	5.89378	1341.75	499	498	6.89378	1484.88
500	499	0.893062	102.675	500	499	1.89306	162.475	500	499	2.89306	305.125	500	499	3.89306	375.35	500	499	4.89306	525.975	500	499	5.89306	650.125	500	499	6.89306	655.95
501	500	0.892346	907.9	501	500	1.89235	881.15	501	500	2.89235	1433.33	501	500	3.89235	1328.25	501	500	4.89235	1327.85	501	500	5.89235	1341.75	501	500	6.89235	1484.88
502	501	0.891631	102.675	502	501	1.89163	162.475	502	501	2.89163	305.125	502	501	3.89163	375.35	502	501	4.89163	525.975	502	501	5.89163	650.125	502	501	6.89163	655.95
503	502	0.890916	907.9	503	502	1.89092	881.15	503	502	2.89092	1433.33	503	502	3.89092	1328.25	503	502	4.89092	1327.85	503	502	5.89092	1341.75	503	502	6.89092	1484.88
504	503	0.8902	102.675	504	503	1.8902	162.475	504	503	2.8902	305.125	504	503	3.8902	375.35	504	503	4.8902	525.975	504	503	5.8902	650.125	504	503	6.8902	655.95
505	504	0.889485	907.9	505	504	1.88948	881.15	505	504	2.88948	1433.33	505	504	3.88948	1328.25	505	504	4.88948	1327.85	505	504	5.88948	1341.75	505	504	6.88948	1484.88
506	505	0.88877	102.675	506	505	1.88877	162.475	506	505	2.88877	305.125	506	505	3.88877	375.35	506	505	4.88877	525.975	506	505	5.88877	650.125	506	505	6.88877	655.95
507	506	0.888054	907.9	507	506	1.88805	881.15	507	506	2.88805	1433.33	507	506	3.88805	1328.25	507	506	4.88805	1327.85	507	506	5.88805	1341.75	507	506	6.88805	1484.88
508	507	0.887339	102.675	508	507	1.88734	162.475	508	507	2.88734	305.125	508	507	3.88734	375.35	508	507	4.88734	525.975	508	507	5.88734	650.125	508	507	6.88734	655.95
509	508	0.886624	907.9	509	508	1.88662	881.15	509	508	2.88662	1433.33	509	508	3.88662	1328.25	509	508	4.88662	1327.85	509	508	5.88662	1341.75	509	508	6.88662	1484.88
510	509	0.885908	102.675	510	509	1.88591	162.475	510	509	2.88591	305.125	510	509	3.88591	375.35	510	509	4.88591	525.975	510	509	5.88591	650.125	510	509	6.88591	655.95
511	510	0.885193	907.9	511	510	1.88519	881.15	511	510	2.88519	1433.33	511	510	3.88519	1328.25	511	510	4.88519	1327.85	511	510	5.88519	1341.75	511	510	6.88519	1484.88
512	511	0.884478	102.675	512	511	1.88448	162.475	512	511	2.88448	305.125	512	511	3.88448	375.35	512	511	4.88448	525.975	512	511	5.88448	650.125	512	511	6.88448	655.95
513	512	0.883763	907.9	513	512	1.88376	881.15	513	512	2.88376	1433.33	513	512	3.88376	1328.25	513	512	4.88376	1327.85	513	512	5.88376	1341.75	513	512	6.88376	1484.88
514	513	0.883047	102.675	514	513	1.88305	162.475	514	513	2.88305	305.125	514	513	3.88305	375.35	514	513	4.88305	525.975	514	513	5.88305	650.125	514	513	6.88305	655.95
515	514	0.882332	907.9	515	514	1.88233	881.15	515	514	2.88233	1433.33	515	514	3.88233	1328.25	515	514	4.88233	1327.85	515	514	5.88233	1341.75	515	514	6.88233	1484.88
516	515	0.881617	102.675	516	515	1.88162	162.475	516	515	2.88162	305.125	516	515	3.88162	375.35	516	515	4.88162	525.975	516	515	5.88162	650.125	516	515	6.88162	655.95
517	516	0.880901	907.9	517	516	1.8809	881.15	517	516	2.8809	1433.33	517	516	3.8809	1328.25	517	516	4.8809	1327.85	517	516	5.8809	1341.75	517	516	6.8809	1484.88
518	517	0.880186	102.675	518	517	1.88019	162.475	518	517	2.88019	305.125	518	517	3.88019	375.35	518	517	4.88019	525.975	518	517	5.88019	650.125	518	517	6.88019	655.95
519	518	0.879471	907.9	519	518	1.87947	881.15	519	518	2.87947	1433.33	519	518	3.87947	1328.25	519	518	4.87947	1327.85	519	518	5.87947	1341.75	519	518	6.87947	1484.88
520	519	0.878755	102.675	520	519	1.87876	162.475	520	519	2.87876	305.125	520	519	3.87876	375.35	520	519	4.87876	525.975	520	519	5.87876	650.125	520	519	6.87876	655.95
521	520	0.87804	907.9	521	520	1.87804	881.15	521	520	2.87804	1433.33	521	520	3.87804	1328.25	521	520	4.87804	1327.85	521	520	5.87804	1341.75	521	520	6.87804	1484.88
522	521	0.877325	102.675	522	521	1.87732	162.475	522	521	2.87732	305.125	522	521	3.87732	375.35	522	521	4.87732	525.975	522	521	5.87732	650.125	522	521	6.87732	655.95
523	522	0.876609	907.9	523	522	1.87661	881.15	523	522	2.87661	1433.33	523	522	3.87661	1328.25	523	522	4.87661	1327.85	523	522	5.87661	1341.75	523	522	6.87661	1484.88
524	523	0.875894	102.675	524	523	1.87589	162.475	524	523	2.87589	305.125	524	523	3.87589	375.35	524	523	4.87589	525.975	524	523	5.87589	650.125	524	523	6.87589	655.95
525	524	0.875179	907.9	525	524	1.87518	881.15	525	524	2.87518	1433.33	525	524	3.87518	1328.25	525	524	4.87518	1327.85	525	524	5.87518	1341.75	525	524	6.87518	1484.88
526	525	0.874464	102.675	526	525	1.87446	162.475	526	525	2.87446	305.125	526	525	3.87446	375.35	526	525	4.87446	525.975	526	525	5.87446	650.125	526	525	6.87446	655.95
527	526	0.873748	907.9	527	526	1.87375	881.15	527	526	2.87375	1433.33	527	526	3.87375	1328.25	527	526	4.87375	1327.85	527	526	5.87375	1341.75	527	526	6.87375	1484.88
528	527	0.873033	102.675	528	527	1.87303	162.475	528	527	2.87303	305.125	528	527	3.87303	375.35	528	527	4.87303	525.975	528	527	5.87303	650.125	528	527	6.87303	655.95
529	528	0.872318	907.9	529	528	1.87232	881.15	529	528	2.87232	1433.33	529	528	3.87232	1328.25	529	528	4.87232	1327.85	529	528	5.87232	1341.75	529	528	6.87232	1484.88
530	529	0.871602	102.675	530	529	1.8716	162.475	530	529	2.8716	305.125	530	529	3.8716	375.35	530	529	4.8716	525.975	530	529	5.8716	650.125	530	529	6.8716	655.95
531	530	0.870887	907.9	531	530	1.87089	881.15	531	530	2.87089	1433.33	531	530	3.87089	1328.25	531	530	4.87089	1327.85	531	530	5.87089	1341.75	531	530	6.87089	1484.88
532	531	0.870172	102.675	532	531	1.87017	162.475	532	531	2.87017	305.125	532	531	3.87017	375.35	532	531	4.87017	525.975	532	531	5.87017	650.125	532	531	6.87017	655.95
533	532	0.869456	907.9	533	532	1.86946	881.15	533	532	2.86946	1433.33	533	532	3.86946	1328.25	533	532	4.86946	1327.85	533	532	5.86946	1341.75	533	532	6.86946	1484.88
534	533	0.868741	102.675	534	533	1.86874	162.475	534	533	2.86874	305.125	534	533	3.86874	375.35	534	533	4.86874	525.975	534	533	5.86874	650.125	534	533	6.86874	655.95
535	534	0.868026	907.9	535	534	1.86803	881.15	535	534	2.86803	1433.33	535	534	3.86803	1328.25	535	534	4.86803	1327.85	535	534	5.86803	1341.75	535	534	6.86803	1484.88
536	535	0.86731	102.675	536	535	1.86731	162.475	536	535	2.86731	305.125	536	535	3.86731	375.35	536	535	4.86731	525.975	536	535	5.86731	650.125	536	535	6.86731	655.95
537	536	0.866595	907.9	537	536	1.8666	881.15	537	536	2.8666	1433.33	537	536	3.8666	1328.25	537	536	4.8666	1327.85	537	536	5.8666	1341.75	537	536	6.8666	1484.88
538	537	0.86588	102.675	538	537	1.86588	162.475	538	537	2.86588	305.125	538	537	3.86588	375.35	538	537	4.86588	525.975	538	537	5.86588	650.125	538	537	6.86588	655.95
539	538	0.865165	907.9	539	538	1.86516	881.15	539	538	2.86516	1433.33	539	538	3.86516	1328.25	539	538	4.86516	1327.85	539	538	5.86516	1341.75	539	538	6.86516	1484.88
540	539	0.864449	102.675	540	539	1.86445	162.475	540	539	2.86445	305.125	540	539	3.86445	375.35	540	539	4.86445	525.975	540	539	5.86445	650.125	540	539	6.86445	655.95
541	540	0.863734	907.9	541	540	1.86373	881.15	541	540	2.86373	1433.33	541	540	3.86373	1328.25	541	540	4.86373	1327.85	541	540	5.86373	1341.75	541	540	6.86373	1484.88
542	541	0.863019	102.675	542	541	1.86302	162.475	542	541	2.86302	305.125	542	541	3.86302	375.35	542	541	4.86302	525.975	542	541	5.86302	650.125	542	541	6.86302	655.95
543	542	0.862303	907.9	543	542	1.8623	881.15	543	542	2.8623	1433.33	543	542	3.8623	1328.25	543	542	4.8623	1327.85	543	542	5.8623	1341.75	543	542	6.8623	1484.88
544	543	0.861588	102.675	544	543	1.86159	162.475	544	543	2.86159	305.125	544	543	3.86159	375.35	544	543	4.86159	525.975	544	543	5.86159	650.125	544	543	6.86159	655.95
545	544	0.860873	907.9	545	544	1.86087	881.15	545	544	2.86087	1433.33	545	544	3.86087	1328.25	545	544	4.86087	1327.85	545	544	5.86087	1341.75	545	544	6.86087	1484.88
546	545	0.860157	102.675	546	545	1.86016	162.475	546	545	2.86016	305.125	546	545	3.86016	375.35	546	545	4.86016	525.975	546	545	5.86016	650.125	546	545	6.86016	655.95
547	546	0.859442	907.9	547	546	1.85944	881.15	547	546	2.85944	1433.33	547	546	3.85944	1328.25	547	546	4.85944	1327.85	547	546	5.85944	1341.75	547	546	6.85944	1484.88
548	547	0.858727	102.675	548	547	1.85873	162.475	548	547	2.85873	305.125	548	547	3.85873	375.35	548	547	4.85873	525.975	548	547	5.85873	650.125	548	547	6.85873	655.95
549	548	0.858011	907.9	549	548	1.85801	881.15	549	548	2.85801	1433.33	549	548	3.85801	1328.25	549	548	4.85801	1327.85	549	548	5.85801	1341.75	549	548	6.85801	1484.88
550	549	0.857296	102.675	550	549	1.8573	162.475	550	549	2.8573	305.125	550	549	3.8573	375.35	550	549	4.8573	525.975	550	549	5.8573	650.125	550	549	6.8573	655.95
551	550	0.856581	907.9	551	550	1.85658	881.15	551	550	2.85658	1433.33	551	550	3.85658	1328.25	551	550	4.85658	1327.85	551	550	5.85658	1341.75	551	550	6.85658	1484.88
552	551	0.855866	102.675	552	551	1.85587	162.475	552	551	2.85587	305.125	552	551	3.85587	375.35	552	551	4.85587	525.975	552	551	5.85587	650.125	552	551	6.85587	655.95
553	552	0.85515	907.9	553	552	1.85515	881.15	553	552	2.85515	1433.33	553	552	3.85515	1328.25	553	552	4.85515	1327.85	553	552	5.85515	1341.75	553	552	6.85515	1484.88
554	553	0.854435	102.675	554	553	1.85443	162.475	554	553	2.85443	305.125	554	553	3.85443	375.35	554	553	4.85443	525.975	554	553	5.85443	650.125	554	553	6.85443	655.95
555	554	0.85372	907.9	555	554	1.85372	881.15	555	554	2.85372	1433.33	555	554	3.85372	1328.25	555	554	4.85372	1327.85	555	554	5.85372	1341.75	555	554	6.85372	1484.88
556	555	0.853004	102.675	556	555	1.853	162.475	556	555	2.853	305.125	556	555	3.853	375.35	556	555	4.853	525.975	556	555	5.853	650.125	556	555	6.853	655.95
557	556	0.852289	907.9	557	556	1.85229	881.15	557	556	2.85229	1433.33	557	556	3.85229	1328.25	557	556	4.85229	1327.85	557	556	5.85229	1341.75	557	556	6.85229	1484.88
558	557	0.851574	102.675	558	557	1.85157	162.475	558	557	2.85157	305.125	558	557	3.85157	375.35	558	557	4.85157	525.975	558	557	5.85157	650.125	558	557	6.85157	655.95
559	558	0.850858	907.9	559	558	1.85086	881.15	559	558	2.85086	1433.33	559	558	3.85086	1328.25	559	558	4.85086	1327.85	559	558	5.85086	1341.75	559	558	6.85086	1484.88
560	559	0.850143	102.675	560	559	1.85014	162.475	560	559	2.85014	305.125	560	559	3.85014	375.35	560	559	4.85014	525.975	560	559	5.85014	650.125	560	559	6.85014	655.95
561	560	0.849428	907.9	561	560	1.84943	881.15	561	560	2.84943	1433.33	561	560	3.84943	1328.25	561	560	4.84943	1327.85	561	560	5.84943	1341.75	561	560	6.84943	1484.88
562	561	0.848712	102.675	562	561	1.84871	162.475	562	561	2.84871	305.125	562	561	3.84871	375.35	562	561	4.84871	525.975	562	561	5.84871	650.125	562	561	6.84871	655.95
563	562	0.847997	907.9	563	562	1.848	881.15	563	562	2.848	1433.33	563	562	3.848	1328.25	563	562	4.848	1327.85	563	562	5.848	1341.75	563	562	6.848	1484.88
564	563	0.847282	102.675	564	563	1.84728	162.475	564	563	2.84728	305.125	564	563	3.84728	375.35	564	563	4.84728	525.975	564	563	5.84728	650.125	564	563	6.84728	655.95
565	564	0.846567	907.9	565	564	1.84657	881.15	565	564	2.84657	1433.33	565	564	3.84657	1328.25	565	564	4.84657	1327.85	565	564	5.84657	1341.75	565	564	6.84657	1484.88
566	565	0.845851	102.675	566	565	1.84585	162.475	566	565	2.84585	305.125	566	565	3.84585	375.35	566	565	4.84585	525.975	566	565	5.84585	650.125	566	565	6.84585	655.95
567	566	0.845136	907.9	567	566	1.84514	881.15	567	566	2.84514	1433.33	567	566	3.84514	1328.25	567	566	4.84514	1327.85	567	566	5.84514	1341.75	567	566	6.84514	1484.88
568	567	0.844421	102.675	568	567	1.84442	162.475	568	567	2.84442	305.125	568	567	3.84442	375.35	568	567	4.84442	525.975	568	567	5.84442	650.125	568	567	6.84442	655.95
569	568	0.843705	907.9	569	568	1.84371	881.15	569	568	2.84371	1433.33	569	568	3.84371	1328.25	569	568	4.84371	1327.85	569	568	5.84371	1341.75	569	568	6.84371	1484.88
570	569	0.84299	102.675	570	569	1.84299	162.475	570	569	2.84299	305.125	570	569	3.84299	375.35	570	569	4.84299	525.975	570	569	5.84299	650.125	570	569	6.84299	655.95
571	570	0.842275	907.9	571	570	1.84227	881.15	571	570	2.84227	1433.33	571	570	3.84227	1328.25	571	570	4.84227	1327.85	571	570	5.84227	1341.75	571	570	6.84227	1484.88
572	571	0.841559	102.675	572	571	1.84156	162.475	572	571	2.84156	305.125	572	571	3.84156	375.35	572	571	4.84156	525.975	572	571	5.84156	650.125	572	571	6.84156	655.95
573	572	0.840844	907.9	573	572	1.84084	881.15	573	572	2.84084	1433.33	573	572	3.84084	1328.25	573	572	4.84084	1327.85	573	572	5.84084	1341.75	573	572	6.84084	1484.88
574	573	0.840129	102.675	574	573	1.84013	162.475	574	573	2.84013	305.125	574	573	3.84013	375.35	574	573	4.84013	525.975	574	573	5.84013	650.125	574	573	6.84013	655.95
575	574	0.839413	907.9	575	574	1.83941	881.15	575	574	2.83941	1433.33	575	574	3.83941	1328.25	575	574	4.83941	1327.85	575	574	5.83941	1341.75	575	574	6.83941	1484.88
576	575	0.838698	102.675	576	575	1.8387	162.475	576	575	2.8387	305.125	576	575	3.8387	375.35	576	575	4.8387	525.975	576	575	5.8387	650.125	576	575	6.8387	655.95
577	576	0.837983	907.9	577	576	1.83798	881.15	577	576	2.83798	1433.33	577	576	3.83798	1328.25	577	576	4.83798	1327.85	577	576	5.83798	1341.75	577	576	6.83798	1484.88
578	577	0.837268	102.675	578	577	1.83727	162.475	578	577	2.83727	305.125	578	577	3.83727	375.35	578	577	4.83727	525.975	578	577	5.83727	650.125	578	577	6.83727	655.95
579	578	0.836552	907.9	579	578	1.83655	881.15	579	578	2.83655	1433.33	579	578	3.83655	1328.25	579	578	4.83655	1327.85	579	578	5.83655	1341.75	579	578	6.83655	1484.88
580	579	0.835837	102.675	580	579	1.83584	162.475	580	579	2.83584	305.125	580	579	3.83584	375.35	580	579	4.83584	525.975	580	579	5.83584	650.125	580	579	6.83584	655.95
581	580	0.835122	907.9	581	580	1.83512	881.15	581	580	2.83512	1433.33	581	580	3.83512	1328.25	581	580	4.83512	1327.85	581	580	5.83512	1341.75	581	580	6.83512	1484.88
582	581	0.834406	102.675	582	581	1.83441	162.475	582	581	2.83441	305.125	582	581	3.83441	375.35	582	581	4.83441	525.975	582	581	5.83441	650.125	582	581	6.83441	655.95
583	582	0.833691	907.9	583	582	1.83369	881.15	583	582	2.83369	1433.33	583	582	3.83369	1328.25	583	582	4.83369	1327.85	583	582	5.83369	1341.75	583	582	6.83369	1484.88
584	583	0.832976	102.675	584	583	1.83298	162.475	584	583	2.83298	305.125	584	583	3.83298	375.35	584	583	4.83298	525.975	584	583	5.83298	650.125	584	583	6.83298	655.95
585	584	0.83226	907.9	585	584	1.83226	881.15	585	584	2.83226	1433.33	585	584	3.83226	1328.25	585	584	4.83226	1327.85	585	584	5.83226	1341.75	585	584	6.83226	1484.88
586	585	0.831545	102.675	586	585	1.83155	162.475	586	585	2.83155	305.125	586	585	3.83155	375.35	586	585	4.83155	525.975	586	585	5.83155	650.125	586	585	6.83155	655.95
587	586	0.83083	907.9	587	586	1.83083	881.15	587	586	2.83083	1433.33	587	586	3.83083	1328.25	587	586	4.83083	1327.85	587	586	5.83083	1341.75	587	586	6.83083	1484.88
588	587	0.830114	102.675	588	587	1.83011	162.475	588	587	2.83011	305.125	588	587	3.83011	375.35	588	587	4.83011	525.975	588	587	5.83011	650.125	588	587	6.83011	655.95
589	588	0.829399	907.9	589	588	1.8294	881.15	589	588	2.8294	1433.33	589	588	3.8294	1328.25	589	588	4.8294	1327.85	589	588	5.8294	1341.75	589	588	6.8294	1484.88
590	589	0.828684	102.675	590	589	1.82868	162.475	590	589	2.82868	305.125	590	589	3.82868	375.35	590	589	4.82868	525.975	590	589	5.82868	650.125	590	589	6.82868	655.95
591	590	0.827969	907.9	591	590	1.82797	881.15	591	590	2.82797	1433.33	591	590	3.82797	1328.25	591	590	4.82797	1327.85	591	590	5.82797	1341.75	591	590	6.82797	1484.88
592	591	0.827253	102.675	592	591	1.82725	162.475	592	591	2.82725	305.125	592	591	3.82725	375.35	592	591	4.82725	525.975	592	591	5.82725	650.125	592	591	6.82725	655.95
593	592	0.826538	907.9	593	592	1.82654	881.15	593	592	2.82654	1433.33	593	592	3.82654	1328.25	593	592	4.82654	1327.85	593	592	5.82654	1341.75	593	592	6.82654	1484.88
594	593	0.825823	102.675	594	593	1.82582	162.475	594	593	2.82582	305.125	594	593	3.82582	375.35	594	593	4.82582	525.975	594	593	5.82582	650.125	594	593	6.82582	655.95
595	594	0.825107	907.9	595	594	1.82511	881.15	595	594	2.82511	1433.33	595	594	3.82511	1328.25	595	594	4.82511	1327.85	595	594	5.82511	1341.75	595	594	6.82511	1484.88
596	595	0.824392	102.675	596	595	1.82439	162.475	596	595	2.82439	305.125	596	595	3.82439	375.35	596	595	4.82439	525.975	596	595	5.82439	650.125	596	595	6.82439	655.95
597	596	0.823677	907.9	597	596	1.82368	881.15	597	596	2.82368	1433.33	597	596	3.82368	1328.25	597	596	4.82368	1327.85	597	596	5.82368	1341.75	597	596	6.82368	1484.88
598	597	0.822961	102.675	598	597	1.82296	162.475	598	597	2.82296	305.125	598	597	3.82296	375.35	598	597	4.82296	525.975	598	597	5.82296	650.125	598	597	6.82296	655.95
599	598	0.822246	907.9	599	598	1.82225	881.15	599	598	2.82225	1433.33	599	598	3.82225	1328.25	599	598	4.82225	1327.85	599	598	5.82225	1341.75	599	598	6.82225	1484.88
600	599	0.821531	102.675	600	599	1.82153	162.475	600	599	2.82153	305.125	600	599	3.82153	375.35	600	599	4.82153	525.975	600	599	5.82153	650.125	600	599	6.82153	655.95
601	600	0.820815	907.9	601	600	1.82082	881.15	601	600	2.82082	1433.33	601	600	3.82082	1328.25	601	600	4.82082	1327.85	601	600	5.82082	1341.75	601	600	6.82082	1484.88
602	601	0.8201	102.675	602	601	1.8201	162.475	602	601	2.8201	305.125	602	601	3.8201	375.35	602	601	4.8201	525.975	602	601	5.8201	650.125	602	601	6.8201	655.95
603	602	0.819385	907.9	603	602	1.81938	881.15	603	602	2.81938	1433.33	603	602	3.81938	1328.25	603	602	4.81938	1327.85	603	602	5.81938	1341.75	603	602	6.81938	1484.88
604	603	0.81867	102.675	604	603	1.81867	162.475	604	603	2.81867	305.125	604	603	3.81867	375.35	604	603	4.81867	525.975	604	603	5.81867	650.125	604	603	6.81867	655.95
605	604	0.817954	907.9	605	604	1.81795	881.15	605	604	2.81795	1433.33	605	604	3.81795	1328.25	605	604	4.81795	1327.85	605	604	5.81795	1341.75	605	604	6.81795	1484.88
606	605	0.817239	102.675	606	605	1.81724	162.475	606	605	2.81724	305.125	606	605	3.81724	375.35	606	605	4.81724	525.975	606	605	5.81724	650.125	606	605	6.81724	655.95
607	606	0.816524	907.9	607	606	1.81652	881.15	607	606	2.81652	1433.33	607	606	3.81652	1328.25	607	606	4.81652	1327.85	607	606	5.81652	1341.75	607	606	6.81652	1484.88
608	607	0.815808	102.675	608	607	1.81581	162.475	608	607	2.81581	305.125	608	607	3.81581	375.35	608	607	4.81581	525.975	608	607	5.81581	650.125	608	607	6.81581	655.95
609	608	0.815093	907.9	609	608	1.81509	881.15	609	608	2.81509	1433.33	609	608	3.81509	1328.25	609	608	4.81509	1327.85	609	608	5.81509	1341.75	609	608	6.81509	1484.88
610	609	0.814378	102.675	610	609	1.81438	162.475	610	609	2.81438	305.125	610	609	3.81438	375.35	610	609	4.81438	525.975	610	609	5.81438	650.125	610	609	6.81438	655.95
611	610	0.813662	907.9	611	610	1.81366	881.15	611	610	2.81366	1433.33	611	610	3.81366	1328.25	611	610	4.81366	1327.85	611	610	5.81366	1341.75	611	610	6.81366	1484.88
612	611	0.812947	102.675	612	611	1.81295	162.475	612	611	2.81295	305.125	612	611	3.81295	375.35	612	611	4.81295	525.975	612	611	5.81295	650.125	612	611	6.81295	655.95
613	612	0.812232	907.9	613	612	1.81223	881.15	613	612	2.81223	1433.33	613	612	3.81223	1328.25	613	612	4.81223	1327.85	613	612	5.81223	1341.75	613	612	6.81223	1484.88
614	613	0.811516	102.675	614	613	1.81152	162.475	614	613	2.81152	305.125	614	613	3.81152	375.35	614	613	4.81152	525.975	614	613	5.81152	650.125	614	613	6.81152	655.95
615	614	0.810801	907.9	615	614	1.8108	881.15	615	614	2.8108	1433.33	615	614	3.8108	1328.25	615	614	4.8108	1327.85	615	614	5.8108	1341.75	615	614	6.8108	1484.88
616	615	0.810086	102.675	616	615	1.81009	162.475	616	615	2.81009	305.125	616	615	3.81009	375.35	616	615	4.81009	525.975	616	615	5.81009	650.125	616	615	6.81009	655.95
617	616	0.809371	907.9	617	616	1.80937	881.15	617	616	2.80937	1433.33	617	616	3.80937	1328.25	617	616	4.80937	1327.85	617	616	5.80937	1341.75	617	616	6.80937	1484.88
618	617	0.808655	102.675	618	617	1.80866	162.475	618	617	2.80866	305.125	618	617	3.80866	375.35	618	617	4.80866	525.975	618	617	5.80866	650.125	618	617	6.80866	655.95
619	618	0.80794	907.9	619	618	1.80794	881.15	619	618	2.80794	1433.33	619	618	3.80794	1328.25	619	618	4.80794	1327.85	619	618	5.80794	1341.75	619	618	6.80794	1484.88
620	619	0.807225	102.675	620	619	1.80722	162.475	620	619	2.80722	305.125	620	619	3.80722	375.35	620	619	4.80722	525.975	620	619	5.80722	650.125	620	619	6.80722	655.95
621	620	0.806509	907.9	621	620	1.80651	881.15	621	620	2.80651	1433.33	621	620	3.80651	1328.25	621	620	4.80651	1327.85	621	620	5.80651	1341.75	621	620	6.80651	1484.88
622	621	0.805794	102.675	622	621	1.80579	162.475	622	621	2.80579	305.125	622	621	3.80579	375.35	622	621	4.80579	525.975	622	621	5.80579	650.125	622	621	6.80579	655.95
623	622	0.805079	907.9	623	622	1.80508	881.15	623	622	2.80508	1433.33	623	622	3.80508	1328.25	623	622	4.80508	1327.85	623	622	5.80508	1341.75	623	622	6.80508	1484.88
624	623	0.804363	102.675	624	623	1.80436	162.475	624	623	2.80436	305.125	624	623	3.80436	375.35	624	623	4.80436	525.975	624	623	5.80436	650.125	624	623	6.80436	655.95
625	624	0.803648	907.9	625	624	1.80365	881.15	625	624	2.80365	1433.33	625	624	3.80365	1328.25	625	624	4.80365	1327.85	625	624	5.80365	1341.75	625	624	6.80365	1484.88
626	625	0.802933	102.675	626	625	1.80293	162.475	626	625	2.80293	305.125	626	625	3.80293	375.35	626	625	4.80293	525.975	626	625	5.80293	650.125	626	625	6.80293	655.95
627	626	0.802217	907.9	627	626	1.80222	881.15	627	626	2.80222	1433.33	627	626	3.80222	1328.25	627	626	4.80222	1327.85	627	626	5.80222	1341.75	627	626	6.80222	1484.88
628	627	0.801502	102.675	628	627	1.8015	162.475	628	627	2.8015	305.125	628	627	3.8015	375.35	628	627	4.8015	525.975	628	627	5.8015	650.125	628	627	6.8015	655.95
629	628	0.800787	907.9	629	628	1.80079	881.15	629	628	2.80079	1433.33	629	628	3.80079	1328.25	629	628	4.80079	1327.85	629	628	5.80079	1341.75	629	628	6.80079	1484.88
630	629	0.800072	102.675	630	629	1.80007	162.475	630	629	2.80007	305.125	630	629	3.80007	375.35	630	629	4.80007	525.975	630	629	5.80007	650.125	630	629	6.80007	655.95
631	630	0.799356	907.9	631	630	1.79936	881.15	631	630	2.79936	1433.33	631	630	3.79936	1328.25	631	630	4.79936	1327.85	631	630	5.79936	1341.75	631	630	6.79936	1484.88
632	631	0.798641	102.675	632	631	1.79864	162.475	632	631	2.79864	305.125	632	631	3.79864	375.35	632	631	4.79864	525.975	632	631	5.79864	650.125	632	631	6.79864	655.95
633	632	0.797926	907.9	633	632	1.79793	881.15	633	632	2.79793	1433.33	633	632	3.79793	1328.25	633	632	4.79793	1327.85	633	632	5.79793	1341.75	633	632	6.79793	1484.88
634	633	0.79721	102.675	634	633	1.79721	162.475	634	633	2.79721	305.125	634	633	3.79721	375.35	634	633	4.79721	525.975	634	633	5.79721	650.125	634	633	6.79721	655.95
635	634	0.796495	907.9	635	634	1.79649	881.15	635	634	2.79649	1433.33	635	634	3.79649	1328.25	635	634	4.79649	1327.85	635	634	5.79649	1341.75	635	634	6.79649	1484.88
636	635	0.79578	102.675	636	635	1.79578	162.475	636	635	2.79578	305.125	636	635	3.79578	375.35	636	635	4.79578	525.975	636	635	5.79578	650.125	636	635	6.79578	655.95
637	636	0.795064	907.9	637	636	1.79506	881.15	637	636	2.79506	1433.33	637	636	3.79506	1328.25	637	636	4.79506	1327.85	637	636	5.79506	1341.75	637	636	6.79506	1484.88
638	637	0.794349	102.675	638	637	1.79435	162.475	638	637	2.79435	305.125	638	637	3.79435	375.35	638	637	4.79435	525.975	638	637	5.79435	650.125	638	637	6.79435	655.95
639	638	0.793634	907.9	639	638	1.79363	881.15	639	638	2.79363	1433.33	639	638	3.79363	1328.25	639	638	4.79363	1327.85	639	638	5.79363	1341.75	639	638	6.79363	1484.88
640	639	0.792918	102.675	640	639	1.79292	162.475	640	639	2.79292	305.125	640	639	3.79292	375.35	640	639	4.79292	525.975	640	639	5.79292	650.125	640	639	6.79292	655.95
641	640	0.792203	907.9	641	640	1.7922	881.15	641	640	2.7922	1433.33	641	640	3.7922	1328.25	641	640	4.7922	1327.85	641	640	5.7922	1341.75	641	640	6.7922	1484.88
642	641	0.791488	102.675	642	641	1.79149	162.475	642	641	2.79149	305.125	642	641	3.79149	375.35	642	641	4.79149	525.975	642	641	5.79149	650.125	642	641	6.79149	655.95
643	642	0.790773	907.9	643	642	1.79077	881.15	643	642	2.79077	1433.33	643	642	3.79077	1328.25	643	642	4.79077	1327.85	643	642	5.79077	1341.75	643	642	6.79077	1484.88
644	643	0.790057	102.675	644	643	1.79006	162.475	644	643	2.79006	305.125	644	643	3.79006	375.35	644	643	4.79006	525.975	644	643	5.79006	650.125	644	643	6.79006	655.95
645	644	0.789342	907.9	645	644	1.78934	881.15	645	644	2.78934	1433.33	645	644	3.78934	1328.25	645	644	4.78934	1327.85	645	644	5.78934	1341.75	645	644	6.78934	1484.88
646	645	0.788627	102.675	646	645	1.78863	162.475	646	645	2.78863	305.125	646	645	3.78863	375.35	646	645	4.78863	525.975	646	645	5.78863	650.125	646	645	6.78863	655.95
647	646	0.787911	907.9	647	646	1.78791	881.15	647	646	2.78791	1433.33	647	646	3.78791	1328.25	647	646	4.78791	1327.85	647	646	5.78791	1341.75	647	646	6.78791	1484.88
648	647	0.787196	102.675	648	647	1.7872	162.475	648	647	2.7872	305.125	648	647	3.7872	375.35	648	647	4.7872	525.975	648	647	5.7872	650.125	648	647	6.7872	655.95
649	648	0.786481	907.9	649	648	1.78648	881.15	649	648	2.78648	1433.33	649	648	3.78648	1328.25	649	648	4.78648	1327.85	649	648	5.78648	1341.75	649	648	6.78648	1484.88
650	649	0.785765	102.675	650	649	1.78577	162.475	650	649	2.78577	305.125	650	649	3.78577	375.35	650	649	4.78577	525.975	650	649	5.78577	650.125	650	649	6.78577	655.95
651	650	0.78505	907.9	651	650	1.78505	881.15	651	650	2.78505	1433.33	651	650	3.78505	1328.25	651	650	4.78505	1327.85	651	650	5.78505	1341.75	651	650	6.78505	1484.88
652	651	0.784335	102.675	652	651	1.78433	162.475	652	651	2.78433	305.125	652	651	3.78433	375.35	652	651	4.78433	525.975	652	651	5.78433	650.125	652	651	6.78433	655.95
653	652	0.783619	907.9	653	652	1.78362	881.15	653	652	2.78362	1433.33	653	652	3.78362	1328.25	653	652	4.78362	1327.85	653	652	5.78362	1341.75	653	652	6.78362	1484.88
654	653	0.782904	102.675	654	653	1.7829	162.475	654	653	2.7829	305.125	654	653	3.7829	375.35	654	653	4.7829	525.975	654	653	5.7829	650.125	654	653	6.7829	655.95
655	654	0.782189	907.9	655	654	1.78219	881.15	655	654	2.78219	1433.33	655	654	3.78219	1328.25	655	654	4.78219	1327.85	655	654	5.78219	1341.75	655	654	6.78219	1484.88
656	655	0.781474	102.675	656	655	1.78147	162.475	656	655	2.78147	305.125	656	655	3.78147	375.35	656	655	4.78147	525.975	656	655	5.78147	650.125	656	655	6.78147	655.95
657	656	0.780758	907.9	657	656	1.78076	881.15	657	656	2.78076	1433.33	657	656	3.78076	1328.25	657	656	4.78076	1327.85	657	656	5.78076	1341.75	657	656	6.78076	1484.88
658	657	0.780043	102.675	658	657	1.78004	162.475	658	657	2.78004	305.125	658	657	3.78004	375.35	658	657	4.78004	525.975	658	657	5.78004	650.125	658	657	6.78004	655.95
659	658	0.779328	907.9	659	658	1.77933	881.15	659	658	2.77933	1433.33	659	658	3.77933	1328.25	659	658	4.77933	1327.85	659	658	5.77933	1341.75	659	658	6.77933	1484.88
660	659	0.778612	102.675	660	659	1.77861	162.475	660	659	2.77861	305.125	660	659	3.77861	375.35	660	659	4.77861	525.975	660	659	5.77861	650.125	660	659	6.77861	655.95
661	660	0.777897	907.9	661	660	1.7779	881.15	661	660	2.7779	1433.33	661	660	3.7779	1328.25	661	660	4.7779	1327.85	661	660	5.7779	1341.75	661	660	6.7779	1484.88
662	661	0.777182	102.675	662	661	1.77718	162.475	662	661	2.77718	305.125	662	661	3.77718	375.35	662	661	4.77718	525.975	662	661	5.77718	650.125	662	661	6.77718	655.95
663	662	0.776466	907.9	663	662	1.77647	881.15	663	662	2.77647	1433.33	663	662	3.77647	1328.25	663	662	4.77647	1327.85	663	662	5.77647	1341.75	663	662	6.77647	1484.88
664	663	0.775751	102.675	664	663	1.77575	162.475	664	663	2.77575	305.125	664	663	3.77575	375.35	664	663	4.77575	525.975	664	663	5.77575	650.125	664	663	6.77575	655.95
665	664	0.775036	907.9	665	664	1.77504	881.15	665	664	2.77504	1433.33	665	664	3.77504	1328.25	665	664	4.77504	1327.85	665	664	5.77504	1341.75	665	664	6.77504	1484.88
666	665	0.77432	102.675	666	665	1.77432	162.475	666	665	2.77432	305.125	666	665	3.77432	375.35	666	665	4.77432	525.975	666	665	5.77432	650.125	666	665	6.77432	655.95
667	666	0.773605	907.9	667	666	1.77361	881.15	667	666	2.77361	1433.33	667	666	3.77361	1328.25	667	666	4.77361	1327.85	667	666	5.77361	1341.75	667	666	6.77361	1484.88
668	667	0.77289	102.675	668	667	1.77289	162.475	668	667	2.77289	305.125	668	667	3.77289	375.35	668	667	4.77289	525.975	668	667	5.77289	650.125	668	667	6.77289	655.95
669	668	0.772175	907.9	669	668	1.77217	881.15	669	668	2.77217	1433.33	669	668	3.77217	1328.25	669	668	4.77217	1327.85	669	668	5.77217	1341.75	669	668	6.77217	1484.88
670	669	0.771459	102.675	670	669	1.77146	162.475	670	669	2.77146	305.125	670	669	3.77146	375.35	670	669	4.77146	525.975	670	669	5.77146	650.125	670	669	6.77146	655.95
671	670	0.770744	907.9	671	670	1.77074	881.15	671	670	2.77074	1433.33	671	670	3.77074	1328.25	671	670	4.77074	1327.85	671	670	5.77074	1341.75	671	670	6.77074	1484.88
672	671	0.770029	102.675	672	671	1.77003	162.475	672	671	2.77003	305.125	672	671	3.77003	375.35	672	671	4.77003	525.975	672	671	5.77003	650.125	672	671	6.77003	655.95
673	672	0.769313	907.9	673	672	1.76931	881.15	673	672	2.76931	1433.33	673	672	3.76931	1328.25	673	672	4.76931	1327.85	673	672	5.76931	1341.75	673	672	6.76931	1484.88
674	673	0.768598	102.675	674	673	1.7686	162.475	674	673	2.7686	305.125	674	673	3.7686	375.35	674	673	4.7686	525.975	674	673	5.7686	650.125	674	673	6.7686	655.95
675	674	0.767883	907.9	675	674	1.76788	881.15	675	674	2.76788	1433.33	675	674	3.76788	1328.25	675	674	4.76788	1327.85	675	674	5.76788	1341.75	675	674	6.76788	1484.88
676	675	0.767167	102.675	676	675	1.76717	162.475	676	675	2.76717	305.125	676	675	3.76717	375.35	676	675	4.76717	525.975	676	675	5.76717	650.125	676	675	6.76717	655.95
677	676	0.766452	907.9	677	676	1.76645	881.15	677	676	2.76645	1433.33	677	676	3.76645	1328.25	677	676	4.76645	1327.85	677	676	5.76645	1341.75	677	676	6.76645	1484.88
678	677	0.765737	102.675	678	677	1.76574	162.475	678	677	2.76574	305.125	678	677	3.76574	375.35	678	677	4.76574	525.975	678	677	5.76574	650.125	678	677	6.76574	655.95
679	678	0.765021	907.9	679	678	1.76502	881.15	679	678	2.76502	1433.33	679	678	3.76502	1328.25	679	678	4.76502	1327.85	679	678	5.76502	1341.75	679	678	6.76502	1484.88
680	679	0.764306	102.675	680	679	1.76431	162.475	680	679	2.76431	305.125	680	679	3.76431	375.35	680	679	4.76431	525.975	680	679	5.76431	650.125	680	679	6.76431	655.95
681	680	0.763591	907.9	681	680	1.76359	881.15	681	680	2.76359	1433.33	681	680	3.76359	1328.25	681	680	4.76359	1327.85	681	680	5.76359	1341.75	681	680	6.76359	1484.88
682	681	0.762876	102.675	682	681	1.76288	162.475	682	681	2.76288	305.125	682	681	3.76288	375.35	682	681	4.76288	525.975	682	681	5.76288	650.125	682	681	6.76288	655.95
683	682	0.76216	907.9	683	682	1.76216	881.15	683	682	2.76216	1433.33	683	682	3.76216	1328.25	683	682	4.76216	1327.85	683	682	5.76216	1341.75	683	682	6.76216	1484.88
684	683	0.761445	102.675	684	683	1.76144	162.475	684	683	2.76144	305.125	684	683	3.76144	375.35	684	683	4.76144	525.975	684	683	5.76144	650.125	684	683	6.76144	655.95
685	684	0.76073	907.9	685	684	1.76073	881.15	685	684	2.76073	1433.33	685	684	3.76073	1328.25	685	684	4.76073	1327.85	685	684	5.76073	1341.75	685	684	6.76073	1484.88
686	685	0.760014	102.675	686	685	1.76001	162.475	686	685	2.76001	305.125	686	685	3.76001	375.35	686	685	4.76001	525.975	686	685	5.76001	650.125	686	685	6.76001	655.95
687	686	0.759299	907.9	687	686	1.7593	881.15	687	686	2.7593	1433.33	687	686	3.7593	1328.25	687	686	4.7593	1327.85	687	686	5.7593	1341.75	687	686	6.7593	1484.88
688	687	0.758584	102.675	688	687	1.75858	162.475	688	687	2.75858	305.125	688	687	3.75858	375.35	688	687	4.75858	525.975	688	687	5.75858	650.125	688	687	6.75858	655.95
689	688	0.757868	907.9	689	688	1.75787	881.15	689	688	2.75787	1433.33	689	688	3.75787	1328.25	689	688	4.75787	1327.85	689	688	5.75787	1341.75	689	688	6.75787	1484.88
690	689	0.757153	102.675	690	689	1.75715	162.475	690	689	2.75715	305.125	690	689	3.75715	375.35	690	689	4.75715	525.975	690	689	5.75715	650.125	690	689	6.75715	655.95
691	690	0.756438	907.9	691	690	1.75644	881.15	691	690	2.75644	1433.33	691	690	3.75644	1328.25	691	690	4.75644	1327.85	691	690	5.75644	1341.75	691	690	6.75644	1484.88
692	691	0.755722	102.675	692	691	1.75572	162.475	692	691	2.75572	305.125	692	691	3.75572	375.35	692	691	4.75572	525.975	692	691	5.75572	650.125	692	691	6.75572	655.95
693	692	0.755007	907.9	693	692	1.75501	881.15	693	692	2.75501	1433.33	693	692	3.75501	1328.25	693	692	4.75501	1327.85	693	692	5.75501	1341.75	693	692	6.75501	1484.88
694	693	0.754292	102.675	694	693	1.75429	162.475	694	693	2.75429	305.125	694	693	3.75429	375.35	694	693	4.75429	525.975	694	693	5.75429	650.125	694	693	6.75429	655.95
695	694	0.753577	907.9	695	694	1.75358	881.15	695	694	2.75358	1433.33	695	694	3.75358	1328.25	695	694	4.75358	1327.85	695	694	5.75358	1341.75	695	694	6.75358	1484.88
696	695	0.752861	102.675	696	695	1.75286	162.475	696	695	2.75286	305.125	696	695	3.75286	375.35	696	695	4.75286	525.975	696	695	5.75286	650.125	696	695	6.75286	655.95
697	696	0.752146	907.9	697	696	1.75215	881.15	697	696	2.75215	1433.33	697	696	3.75215	1328.25	697	696	4.75215	1327.85	697	696	5.75215	1341.75	697	696	6.75215	1484.88
698	697	0.751431	102.675	698	697	1.75143	162.475	698	697	2.75143	305.125	698	697	3.75143	375.35	698	697	4.75143	525.975	698	697	5.75143	650.125	698	697	6.75143	655.95
699	698	0.750715	907.9	699	698	1.75072	881.15	699	698	2.75072	1433.33	699	698	3.75072	1328.25	699	698	4.75072	1327.85	699	698	5.75072	1341.75	699	698	6.75072	1484.88
700	699	0.75	102.675	700	699	1.75	162.475	700	699	2.75	305.125	700	699	3.75	375.35	700	699	4.75	525.975	700	699	5.75	650.125	700	699	6.75	655.95

## Sheet: XLSTAT_20210826_174748_1_HID
	0.00477215	0	0	0	0.001	0	0.001	0	150	0	0	0
	0.00477215	0.125	0	0	0.001	0.125	0.001	0.125	150	0.125	0	0
	0.00478408	0.125	0.00238607	0	0.00100346	0.125	0.00169945	0.125	150.743	0.125	150	0
	0.00478408	0	0.00238607	0	0.00100346	0	0.00169945	0	150.743	0	150	0
	0.00479601	0	0.00238607	0	0.00100693	0	0.00169945	0.25	151.485	0	150	0.125
	0.00479601	0.125	0.00477215	0	0.00100693	0.125	0.00239891	0.25	151.485	0.125	300	0.125
	0.00480794	0.125	0.00477215	0	0.00101039	0.125	0.00239891	0	152.228	0.125	300	0
	0.00480794	0	0.00477215	0.125	0.00101039	0	0.00239891	0.125	152.228	0	300	0.125
	0.00481987	0	0.00715822	0.125	0.00101385	0	0.00309836	0.125	152.97	0	450	0.125
	0.00481987	0.125	0.00715822	0	0.00101385	0.125	0.00309836	0	152.97	0.125	450	0
	0.0048318	0.125	0.00715822	0.125	0.00101731	0.125	0.00309836	0.125	153.713	0.125	450	0
	0.0048318	0	0.00954429	0.125	0.00101731	0	0.00379782	0.125	153.713	0	600	0
	0.00484373	0	0.00954429	0	0.00102078	0	0.00379782	0	154.455	0	600	0
	0.00484373	0.125	0.00954429	0.125	0.00102078	0.125	0.00379782	0.25	154.455	0.125	600	0.125
	0.00485566	0.125	0.0119304	0.125	0.00102424	0.125	0.00449727	0.25	155.198	0.125	750	0.125
	0.00485566	0	0.0119304	0	0.00102424	0	0.00449727	0	155.198	0	750	0
	0.00486759	0	0.0119304	0	0.0010277	0	0.00449727	0	155.941	0	750	0.25
	0.00486759	0.125	0.0143164	0	0.0010277	0.125	0.00519672	0	155.941	0.125	900	0.25
	0.00487952	0.125	0.0143164	0	0.00103116	0.125	0.00519672	0	156.683	0.125	900	0
	0.00487952	0	0.0143164	0.25	0.00103116	0	0.00519672	0	156.683	0	900	0.125
	0.00489145	0	0.0167025	0.25	0.00103463	0	0.00589618	0	157.426	0	1050	0.125
	0.00489145	0.125	0.0167025	0	0.00103463	0.125	0.00589618	0	157.426	0.125	1050	0
	0.00490338	0.125	0.0167025	0	0.00103809	0.125	0.00589618	0	158.168	0.125	1050	0.125
	0.00490338	0	0.0190886	0	0.00103809	0	0.00659563	0	158.168	0	1200	0.125
	0.00491531	0	0.0190886	0	0.00104155	0	0.00659563	0	158.911	0	1200	0
	0.00491531	0.125	0.0190886	0.25	0.00104155	0.125	0.00659563	0	158.911	0.125	1200	0
	0.00492724	0.125	0.0214747	0.25	0.00104501	0.125	0.00729509	0	159.653	0.125	1350	0
	0.00492724	0	0.0214747	0	0.00104501	0	0.00729509	0	159.653	0	1350	0
	0.00493917	0	0.0214747	0.125	0.00104848	0	0.00729509	0.125	160.396	0	1350	0.125
	0.00493917	0.125	0.0238607	0.125	0.00104848	0.125	0.00799454	0.125	160.396	0.125	1500	0.125
	0.0049511	0.125	0.0238607	0	0.00105194	0.125	0.00799454	0	161.139	0.125	1500	0
	0.0049511	0			0.00105194	0			161.139	0
	0.00496303	0			0.0010554	0			161.881	0
	0.00496303	0.125			0.0010554	0.125			161.881	0.125
	0.00497496	0.125			0.00105886	0.125			162.624	0.125
	0.00497496	0			0.00105886	0			162.624	0
	0.00498689	0			0.00106233	0			163.366	0
	0.00498689	0.125			0.00106233	0.125			163.366	0.125
	0.00499882	0.125			0.00106579	0.125			164.109	0.125
	0.00499882	0			0.00106579	0			164.109	0
	0.00501075	0			0.00106925	0			164.851	0
	0.00501075	0.125			0.00106925	0.125			164.851	0.125
	0.00502268	0.125			0.00107272	0.125			165.594	0.125
	0.00502268	0			0.00107272	0			165.594	0
	0.00503461	0			0.00107618	0			166.337	0
	0.00503461	0.125			0.00107618	0.125			166.337	0.125
	0.00504654	0.125			0.00107964	0.125			167.079	0.125
	0.00504654	0			0.00107964	0			167.079	0
	0.00505848	0			0.0010831	0			167.822	0
	0.00505848	0.125			0.0010831	0.125			167.822	0.125
	0.00507041	0.125			0.00108657	0.125			168.564	0.125
	0.00507041	0			0.00108657	0			168.564	0
	0.00508234	0			0.00109003	0			169.307	0
	0.00508234	0.125			0.00109003	0.125			169.307	0.125
	0.00509427	0.125			0.00109349	0.125			170.05	0.125
	0.00509427	0			0.00109349	0			170.05	0
	0.0051062	0			0.00109695	0			170.792	0
	0.0051062	0.125			0.00109695	0.125			170.792	0.125
	0.00511813	0.125			0.00110042	0.125			171.535	0.125
	0.00511813	0			0.00110042	0			171.535	0
	0.00513006	0			0.00110388	0			172.277	0
	0.00513006	0.125			0.00110388	0.125			172.277	0.125
	0.00514199	0.125			0.00110734	0.125			173.02	0.125
	0.00514199	0			0.00110734	0			173.02	0
	0.00515392	0			0.0011108	0			173.762	0
	0.00515392	0.125			0.0011108	0.125			173.762	0.125
	0.00516585	0.125			0.00111427	0.125			174.505	0.125
	0.00516585	0			0.00111427	0			174.505	0
	0.00517778	0			0.00111773	0			175.248	0
	0.00517778	0.125			0.00111773	0.125			175.248	0.125
	0.00518971	0.125			0.00112119	0.125			175.99	0.125
	0.00518971	0			0.00112119	0			175.99	0
	0.00520164	0			0.00112466	0			176.733	0
	0.00520164	0.125			0.00112466	0.125			176.733	0.125
	0.00521357	0.125			0.00112812	0.125			177.475	0.125
	0.00521357	0			0.00112812	0			177.475	0
	0.0052255	0			0.00113158	0			178.218	0
	0.0052255	0.125			0.00113158	0.125			178.218	0.125
	0.00523743	0.125			0.00113504	0.125			178.96	0.125
	0.00523743	0			0.00113504	0			178.96	0
	0.00524936	0			0.00113851	0			179.703	0
	0.00524936	0.125			0.00113851	0.125			179.703	0.125
	0.00526129	0.125			0.00114197	0.125			180.446	0.125
	0.00526129	0			0.00114197	0			180.446	0
	0.00527322	0			0.00114543	0			181.188	0
	0.00527322	0.125			0.00114543	0.125			181.188	0.125
	0.00528515	0.125			0.00114889	0.125			181.931	0.125
	0.00528515	0			0.00114889	0			181.931	0
	0.00529708	0			0.00115236	0			182.673	0
	0.00529708	0.125			0.00115236	0.125			182.673	0.125
	0.00530901	0.125			0.00115582	0.125			183.416	0.125
	0.00530901	0			0.00115582	0			183.416	0
	0.00532094	0			0.00115928	0			184.158	0
	0.00532094	0.125			0.00115928	0.125			184.158	0.125
	0.00533287	0.125			0.00116274	0.125			184.901	0.125
	0.00533287	0			0.00116274	0			184.901	0
	0.0053448	0			0.00116621	0			185.644	0
	0.0053448	0.125			0.00116621	0.125			185.644	0.125
	0.00535673	0.125			0.00116967	0.125			186.386	0.125
	0.00535673	0			0.00116967	0			186.386	0
	0.00536866	0			0.00117313	0			187.129	0
	0.00536866	0.125			0.00117313	0.125			187.129	0.125
	0.0053806	0.125			0.00117659	0.125			187.871	0.125
	0.0053806	0			0.00117659	0			187.871	0
	0.00539253	0			0.00118006	0			188.614	0
	0.00539253	0.125			0.00118006	0.125			188.614	0.125
	0.00540446	0.125			0.00118352	0.125			189.356	0.125
	0.00540446	0			0.00118352	0			189.356	0
	0.00541639	0			0.00118698	0			190.099	0
	0.00541639	0.125			0.00118698	0.125			190.099	0.125
	0.00542832	0.125			0.00119045	0.125			190.842	0.125
	0.00542832	0			0.00119045	0			190.842	0
	0.00544025	0			0.00119391	0			191.584	0
	0.00544025	0.125			0.00119391	0.125			191.584	0.125
	0.00545218	0.125			0.00119737	0.125			192.327	0.125
	0.00545218	0			0.00119737	0			192.327	0
	0.00546411	0			0.00120083	0			193.069	0
	0.00546411	0.125			0.00120083	0.125			193.069	0.125
	0.00547604	0.125			0.0012043	0.125			193.812	0.125
	0.00547604	0			0.0012043	0			193.812	0
	0.00548797	0			0.00120776	0			194.554	0
	0.00548797	0.125			0.00120776	0.125			194.554	0.125
	0.0054999	0.125			0.00121122	0.125			195.297	0.125
	0.0054999	0			0.00121122	0			195.297	0
	0.00551183	0			0.00121468	0			196.04	0
	0.00551183	0.125			0.00121468	0.125			196.04	0.125
	0.00552376	0.125			0.00121815	0.125			196.782	0.125
	0.00552376	0			0.00121815	0			196.782	0
	0.00553569	0			0.00122161	0			197.525	0
	0.00553569	0.125			0.00122161	0.125			197.525	0.125
	0.00554762	0.125			0.00122507	0.125			198.267	0.125
	0.00554762	0			0.00122507	0			198.267	0
	0.00555955	0			0.00122853	0			199.01	0
	0.00555955	0.125			0.00122853	0.125			199.01	0.125
	0.00557148	0.125			0.001232	0.125			199.752	0.125
	0.00557148	0			0.001232	0			199.752	0
	0.00558341	0			0.00123546	0			200.495	0
	0.00558341	0.125			0.00123546	0.125			200.495	0.125
	0.00559534	0.125			0.00123892	0.125			201.238	0.125
	0.00559534	0			0.00123892	0			201.238	0
	0.00560727	0			0.00124239	0			201.98	0
	0.00560727	0.125			0.00124239	0.125			201.98	0.125
	0.0056192	0.125			0.00124585	0.125			202.723	0.125
	0.0056192	0			0.00124585	0			202.723	0
	0.00563113	0			0.00124931	0			203.465	0
	0.00563113	0.125			0.00124931	0.125			203.465	0.125
	0.00564306	0.125			0.00125277	0.125			204.208	0.125
	0.00564306	0			0.00125277	0			204.208	0
	0.00565499	0			0.00125624	0			204.95	0
	0.00565499	0.125			0.00125624	0.125			204.95	0.125
	0.00566692	0.125			0.0012597	0.125			205.693	0.125
	0.00566692	0			0.0012597	0			205.693	0
	0.00567885	0			0.00126316	0			206.436	0
	0.00567885	0.125			0.00126316	0.125			206.436	0.125
	0.00569078	0.125			0.00126662	0.125			207.178	0.125
	0.00569078	0			0.00126662	0			207.178	0
	0.00570272	0			0.00127009	0			207.921	0
	0.00570272	0.125			0.00127009	0.125			207.921	0.125
	0.00571465	0.125			0.00127355	0.125			208.663	0.125
	0.00571465	0			0.00127355	0			208.663	0
	0.00572658	0			0.00127701	0			209.406	0
	0.00572658	0.125			0.00127701	0.125			209.406	0.125
	0.00573851	0.125			0.00128047	0.125			210.149	0.125
	0.00573851	0			0.00128047	0			210.149	0
	0.00575044	0			0.00128394	0			210.891	0
	0.00575044	0.125			0.00128394	0.125			210.891	0.125
	0.00576237	0.125			0.0012874	0.125			211.634	0.125
	0.00576237	0			0.0012874	0			211.634	0
	0.0057743	0			0.00129086	0			212.376	0
	0.0057743	0.125			0.00129086	0.125			212.376	0.125
	0.00578623	0.125			0.00129432	0.125			213.119	0.125
	0.00578623	0			0.00129432	0			213.119	0
	0.00579816	0			0.00129779	0			213.861	0
	0.00579816	0.125			0.00129779	0.125			213.861	0.125
	0.00581009	0.125			0.00130125	0.125			214.604	0.125
	0.00581009	0			0.00130125	0			214.604	0
	0.00582202	0			0.00130471	0			215.347	0
	0.00582202	0.125			0.00130471	0.125			215.347	0.125
	0.00583395	0.125			0.00130818	0.125			216.089	0.125
	0.00583395	0			0.00130818	0			216.089	0
	0.00584588	0			0.00131164	0			216.832	0
	0.00584588	0.125			0.00131164	0.125			216.832	0.125
	0.00585781	0.125			0.0013151	0.125			217.574	0.125
	0.00585781	0			0.0013151	0			217.574	0
	0.00586974	0			0.00131856	0			218.317	0
	0.00586974	0.125			0.00131856	0.125			218.317	0.125
	0.00588167	0.125			0.00132203	0.125			219.059	0.125
	0.00588167	0			0.00132203	0			219.059	0
	0.0058936	0			0.00132549	0			219.802	0
	0.0058936	0.125			0.00132549	0.125			219.802	0.125
	0.00590553	0.125			0.00132895	0.125			220.545	0.125
	0.00590553	0			0.00132895	0			220.545	0
	0.00591746	0			0.00133241	0			221.287	0
	0.00591746	0.125			0.00133241	0.125			221.287	0.125
	0.00592939	0.125			0.00133588	0.125			222.03	0.125
	0.00592939	0			0.00133588	0			222.03	0
	0.00594132	0			0.00133934	0			222.772	0
	0.00594132	0.125			0.00133934	0.125			222.772	0.125
	0.00595325	0.125			0.0013428	0.125			223.515	0.125
	0.00595325	0			0.0013428	0			223.515	0
	0.00596518	0			0.00134626	0			224.257	0
	0.00596518	0.125			0.00134626	0.125			224.257	0.125
	0.00597711	0.125			0.00134973	0.125			225	0.125
	0.00597711	0			0.00134973	0			225	0
	0.00598904	0			0.00135319	0			225.743	0
	0.00598904	0.125			0.00135319	0.125			225.743	0.125
	0.00600097	0.125			0.00135665	0.125			226.485	0.125
	0.00600097	0			0.00135665	0			226.485	0
	0.0060129	0			0.00136011	0			227.228	0
	0.0060129	0.125			0.00136011	0.125			227.228	0.125
	0.00602484	0.125			0.00136358	0.125			227.97	0.125
	0.00602484	0			0.00136358	0			227.97	0
	0.00603677	0			0.00136704	0			228.713	0
	0.00603677	0.125			0.00136704	0.125			228.713	0.125
	0.0060487	0.125			0.0013705	0.125			229.455	0.125
	0.0060487	0			0.0013705	0			229.455	0
	0.00606063	0			0.00137397	0			230.198	0
	0.00606063	0.125			0.00137397	0.125			230.198	0.125
	0.00607256	0.125			0.00137743	0.125			230.941	0.125
	0.00607256	0			0.00137743	0			230.941	0
	0.00608449	0			0.00138089	0			231.683	0
	0.00608449	0.125			0.00138089	0.125			231.683	0.125
	0.00609642	0.125			0.00138435	0.125			232.426	0.125
	0.00609642	0			0.00138435	0			232.426	0
	0.00610835	0			0.00138782	0			233.168	0
	0.00610835	0.125			0.00138782	0.125			233.168	0.125
	0.00612028	0.125			0.00139128	0.125			233.911	0.125
	0.00612028	0			0.00139128	0			233.911	0
	0.00613221	0			0.00139474	0			234.653	0
	0.00613221	0.125			0.00139474	0.125			234.653	0.125
	0.00614414	0.125			0.0013982	0.125			235.396	0.125
	0.00614414	0			0.0013982	0			235.396	0
	0.00615607	0			0.00140167	0			236.139	0
	0.00615607	0.125			0.00140167	0.125			236.139	0.125
	0.006168	0.125			0.00140513	0.125			236.881	0.125
	0.006168	0			0.00140513	0			236.881	0
	0.00617993	0			0.00140859	0			237.624	0
	0.00617993	0.125			0.00140859	0.125			237.624	0.125
	0.00619186	0.125			0.00141205	0.125			238.366	0.125
	0.00619186	0			0.00141205	0			238.366	0
	0.00620379	0			0.00141552	0			239.109	0
	0.00620379	0.125			0.00141552	0.125			239.109	0.125
	0.00621572	0.125			0.00141898	0.125			239.851	0.125
	0.00621572	0			0.00141898	0			239.851	0
	0.00622765	0			0.00142244	0			240.594	0
	0.00622765	0.125			0.00142244	0.125			240.594	0.125
	0.00623958	0.125			0.00142591	0.125			241.337	0.125
	0.00623958	0			0.00142591	0			241.337	0
	0.00625151	0			0.00142937	0			242.079	0
	0.00625151	0.125			0.00142937	0.125			242.079	0.125
	0.00626344	0.125			0.00143283	0.125			242.822	0.125
	0.00626344	0			0.00143283	0			242.822	0
	0.00627537	0			0.00143629	0			243.564	0
	0.00627537	0.125			0.00143629	0.125			243.564	0.125
	0.0062873	0.125			0.00143976	0.125			244.307	0.125
	0.0062873	0			0.00143976	0			244.307	0
	0.00629923	0			0.00144322	0			245.05	0
	0.00629923	0.125			0.00144322	0.125			245.05	0.125
	0.00631116	0.125			0.00144668	0.125			245.792	0.125
	0.00631116	0			0.00144668	0			245.792	0
	0.00632309	0			0.00145014	0			246.535	0
	0.00632309	0.125			0.00145014	0.125			246.535	0.125
	0.00633502	0.125			0.00145361	0.125			247.277	0.125
	0.00633502	0			0.00145361	0			247.277	0
	0.00634695	0			0.00145707	0			248.02	0
	0.00634695	0.125			0.00145707	0.125			248.02	0.125
	0.00635889	0.125			0.00146053	0.125			248.762	0.125
	0.00635889	0			0.00146053	0			248.762	0
	0.00637082	0			0.00146399	0			249.505	0
	0.00637082	0.125			0.00146399	0.125			249.505	0.125
	0.00638275	0.125			0.00146746	0.125			250.248	0.125
	0.00638275	0			0.00146746	0			250.248	0
	0.00639468	0			0.00147092	0			250.99	0
	0.00639468	0.125			0.00147092	0.125			250.99	0.125
	0.00640661	0.125			0.00147438	0.125			251.733	0.125
	0.00640661	0			0.00147438	0			251.733	0
	0.00641854	0			0.00147784	0			252.475	0
	0.00641854	0.125			0.00147784	0.125			252.475	0.125
	0.00643047	0.125			0.00148131	0.125			253.218	0.125
	0.00643047	0			0.00148131	0			253.218	0
	0.0064424	0			0.00148477	0			253.96	0
	0.0064424	0.125			0.00148477	0.125			253.96	0.125
	0.00645433	0.125			0.00148823	0.125			254.703	0.125
	0.00645433	0			0.00148823	0			254.703	0
	0.00646626	0			0.0014917	0			255.446	0
	0.00646626	0.125			0.0014917	0.125			255.446	0.125
	0.00647819	0.125			0.00149516	0.125			256.188	0.125
	0.00647819	0			0.00149516	0			256.188	0
	0.00649012	0			0.00149862	0			256.931	0
	0.00649012	0.125			0.00149862	0.125			256.931	0.125
	0.00650205	0.125			0.00150208	0.125			257.673	0.125
	0.00650205	0			0.00150208	0			257.673	0
	0.00651398	0			0.00150555	0			258.416	0
	0.00651398	0.125			0.00150555	0.125			258.416	0.125
	0.00652591	0.125			0.00150901	0.125			259.158	0.125
	0.00652591	0			0.00150901	0			259.158	0
	0.00653784	0			0.00151247	0			259.901	0
	0.00653784	0.125			0.00151247	0.125			259.901	0.125
	0.00654977	0.125			0.00151593	0.125			260.644	0.125
	0.00654977	0			0.00151593	0			260.644	0
	0.0065617	0			0.0015194	0			261.386	0
	0.0065617	0.125			0.0015194	0.125			261.386	0.125
	0.00657363	0.125			0.00152286	0.125			262.129	0.125
	0.00657363	0			0.00152286	0			262.129	0
	0.00658556	0			0.00152632	0			262.871	0
	0.00658556	0.125			0.00152632	0.125			262.871	0.125
	0.00659749	0.125			0.00152978	0.125			263.614	0.125
	0.00659749	0			0.00152978	0			263.614	0
	0.00660942	0			0.00153325	0			264.356	0
	0.00660942	0.125			0.00153325	0.125			264.356	0.125
	0.00662135	0.125			0.00153671	0.125			265.099	0.125
	0.00662135	0			0.00153671	0			265.099	0
	0.00663328	0			0.00154017	0			265.842	0
	0.00663328	0.125			0.00154017	0.125			265.842	0.125
	0.00664521	0.125			0.00154364	0.125			266.584	0.125
	0.00664521	0			0.00154364	0			266.584	0
	0.00665714	0			0.0015471	0			267.327	0
	0.00665714	0.125			0.0015471	0.125			267.327	0.125
	0.00666907	0.125			0.00155056	0.125			268.069	0.125
	0.00666907	0			0.00155056	0			268.069	0
	0.00668101	0			0.00155402	0			268.812	0
	0.00668101	0.125			0.00155402	0.125			268.812	0.125
	0.00669294	0.125			0.00155749	0.125			269.554	0.125
	0.00669294	0			0.00155749	0			269.554	0
	0.00670487	0			0.00156095	0			270.297	0
	0.00670487	0.125			0.00156095	0.125			270.297	0.125
	0.0067168	0.125			0.00156441	0.125			271.04	0.125
	0.0067168	0			0.00156441	0			271.04	0
	0.00672873	0			0.00156787	0			271.782	0
	0.00672873	0.125			0.00156787	0.125			271.782	0.125
	0.00674066	0.125			0.00157134	0.125			272.525	0.125
	0.00674066	0			0.00157134	0			272.525	0
	0.00675259	0			0.0015748	0			273.267	0
	0.00675259	0.125			0.0015748	0.125			273.267	0.125
	0.00676452	0.125			0.00157826	0.125			274.01	0.125
	0.00676452	0			0.00157826	0			274.01	0
	0.00677645	0			0.00158172	0			274.752	0
	0.00677645	0.125			0.00158172	0.125			274.752	0.125
	0.00678838	0.125			0.00158519	0.125			275.495	0.125
	0.00678838	0			0.00158519	0			275.495	0
	0.00680031	0			0.00158865	0			276.238	0
	0.00680031	0.125			0.00158865	0.125			276.238	0.125
	0.00681224	0.125			0.00159211	0.125			276.98	0.125
	0.00681224	0			0.00159211	0			276.98	0
	0.00682417	0			0.00159557	0			277.723	0
	0.00682417	0.125			0.00159557	0.125			277.723	0.125
	0.0068361	0.125			0.00159904	0.125			278.465	0.125
	0.0068361	0			0.00159904	0			278.465	0
	0.00684803	0			0.0016025	0			279.208	0
	0.00684803	0.125			0.0016025	0.125			279.208	0.125
	0.00685996	0.125			0.00160596	0.125			279.95	0.125
	0.00685996	0			0.00160596	0			279.95	0
	0.00687189	0			0.00160943	0			280.693	0
	0.00687189	0.125			0.00160943	0.125			280.693	0.125
	0.00688382	0.125			0.00161289	0.125			281.436	0.125
	0.00688382	0			0.00161289	0			281.436	0
	0.00689575	0			0.00161635	0			282.178	0
	0.00689575	0.125			0.00161635	0.125			282.178	0.125
	0.00690768	0.125			0.00161981	0.125			282.921	0.125
	0.00690768	0			0.00161981	0			282.921	0
	0.00691961	0			0.00162328	0			283.663	0
	0.00691961	0.125			0.00162328	0.125			283.663	0.125
	0.00693154	0.125			0.00162674	0.125			284.406	0.125
	0.00693154	0			0.00162674	0			284.406	0
	0.00694347	0			0.0016302	0			285.149	0
	0.00694347	0.125			0.0016302	0.125			285.149	0.125
	0.0069554	0.125			0.00163366	0.125			285.891	0.125
	0.0069554	0			0.00163366	0			285.891	0
	0.00696733	0			0.00163713	0			286.634	0
	0.00696733	0.125			0.00163713	0.125			286.634	0.125
	0.00697926	0.125			0.00164059	0.125			287.376	0.125
	0.00697926	0			0.00164059	0			287.376	0
	0.00699119	0			0.00164405	0			288.119	0
	0.00699119	0.125			0.00164405	0.125			288.119	0.125
	0.00700313	0.125			0.00164751	0.125			288.861	0.125
	0.00700313	0			0.00164751	0			288.861	0
	0.00701506	0			0.00165098	0			289.604	0
	0.00701506	0.125			0.00165098	0.125			289.604	0.125
	0.00702699	0.125			0.00165444	0.125			290.347	0.125
	0.00702699	0			0.00165444	0			290.347	0
	0.00703892	0			0.0016579	0			291.089	0
	0.00703892	0.125			0.0016579	0.125			291.089	0.125
	0.00705085	0.125			0.00166137	0.125			291.832	0.125
	0.00705085	0			0.00166137	0			291.832	0
	0.00706278	0			0.00166483	0			292.574	0
	0.00706278	0.125			0.00166483	0.125			292.574	0.125
	0.00707471	0.125			0.00166829	0.125			293.317	0.125
	0.00707471	0			0.00166829	0			293.317	0
	0.00708664	0			0.00167175	0			294.059	0
	0.00708664	0.125			0.00167175	0.125			294.059	0.125
	0.00709857	0.125			0.00167522	0.125			294.802	0.125
	0.00709857	0			0.00167522	0			294.802	0
	0.0071105	0			0.00167868	0			295.545	0
	0.0071105	0.125			0.00167868	0.125			295.545	0.125
	0.00712243	0.125			0.00168214	0.125			296.287	0.125
	0.00712243	0			0.00168214	0			296.287	0
	0.00713436	0			0.0016856	0			297.03	0
	0.00713436	0.125			0.0016856	0.125			297.03	0.125
	0.00714629	0.125			0.00168907	0.125			297.772	0.125
	0.00714629	0			0.00168907	0			297.772	0
	0.00715822	0			0.00169253	0			298.515	0
	0.00715822	0.125			0.00169253	0.125			298.515	0.125
	0.00717015	0.125			0.00169599	0.125			299.257	0.125
	0.00717015	0			0.00169599	0			299.257	0
	0.00718208	0			0.00169945	0			300	0
	0.00718208	0.125			0.00169945	0.25			300	0.125
	0.00719401	0.125			0.00170292	0.25			300.743	0.125
	0.00719401	0			0.00170292	0			300.743	0
	0.00720594	0			0.00170638	0			301.485	0
	0.00720594	0.125			0.00170638	0.25			301.485	0.125
	0.00721787	0.125			0.00170984	0.25			302.228	0.125
	0.00721787	0			0.00170984	0			302.228	0
	0.0072298	0			0.0017133	0			302.97	0
	0.0072298	0.125			0.0017133	0.25			302.97	0.125
	0.00724173	0.125			0.00171677	0.25			303.713	0.125
	0.00724173	0			0.00171677	0			303.713	0
	0.00725366	0			0.00172023	0			304.455	0
	0.00725366	0.125			0.00172023	0.25			304.455	0.125
	0.00726559	0.125			0.00172369	0.25			305.198	0.125
	0.00726559	0			0.00172369	0			305.198	0
	0.00727752	0			0.00172716	0			305.941	0
	0.00727752	0.125			0.00172716	0.25			305.941	0.125
	0.00728945	0.125			0.00173062	0.25			306.683	0.125
	0.00728945	0			0.00173062	0			306.683	0
	0.00730138	0			0.00173408	0			307.426	0
	0.00730138	0.125			0.00173408	0.25			307.426	0.125
	0.00731331	0.125			0.00173754	0.25			308.168	0.125
	0.00731331	0			0.00173754	0			308.168	0
	0.00732524	0			0.00174101	0			308.911	0
	0.00732524	0.125			0.00174101	0.25			308.911	0.125
	0.00733718	0.125			0.00174447	0.25			309.653	0.125
	0.00733718	0			0.00174447	0			309.653	0
	0.00734911	0			0.00174793	0			310.396	0
	0.00734911	0.125			0.00174793	0.25			310.396	0.125
	0.00736104	0.125			0.00175139	0.25			311.139	0.125
	0.00736104	0			0.00175139	0			311.139	0
	0.00737297	0			0.00175486	0			311.881	0
	0.00737297	0.125			0.00175486	0.25			311.881	0.125
	0.0073849	0.125			0.00175832	0.25			312.624	0.125
	0.0073849	0			0.00175832	0			312.624	0
	0.00739683	0			0.00176178	0			313.366	0
	0.00739683	0.125			0.00176178	0.25			313.366	0.125
	0.00740876	0.125			0.00176524	0.25			314.109	0.125
	0.00740876	0			0.00176524	0			314.109	0
	0.00742069	0			0.00176871	0			314.851	0
	0.00742069	0.125			0.00176871	0.25			314.851	0.125
	0.00743262	0.125			0.00177217	0.25			315.594	0.125
	0.00743262	0			0.00177217	0			315.594	0
	0.00744455	0			0.00177563	0			316.337	0
	0.00744455	0.125			0.00177563	0.25			316.337	0.125
	0.00745648	0.125			0.00177909	0.25			317.079	0.125
	0.00745648	0			0.00177909	0			317.079	0
	0.00746841	0			0.00178256	0			317.822	0
	0.00746841	0.125			0.00178256	0.25			317.822	0.125
	0.00748034	0.125			0.00178602	0.25			318.564	0.125
	0.00748034	0			0.00178602	0			318.564	0
	0.00749227	0			0.00178948	0			319.307	0
	0.00749227	0.125			0.00178948	0.25			319.307	0.125
	0.0075042	0.125			0.00179295	0.25			320.05	0.125
	0.0075042	0			0.00179295	0			320.05	0
	0.00751613	0			0.00179641	0			320.792	0
	0.00751613	0.125			0.00179641	0.25			320.792	0.125
	0.00752806	0.125			0.00179987	0.25			321.535	0.125
	0.00752806	0			0.00179987	0			321.535	0
	0.00753999	0			0.00180333	0			322.277	0
	0.00753999	0.125			0.00180333	0.25			322.277	0.125
	0.00755192	0.125			0.0018068	0.25			323.02	0.125
	0.00755192	0			0.0018068	0			323.02	0
	0.00756385	0			0.00181026	0			323.762	0
	0.00756385	0.125			0.00181026	0.25			323.762	0.125
	0.00757578	0.125			0.00181372	0.25			324.505	0.125
	0.00757578	0			0.00181372	0			324.505	0
	0.00758771	0			0.00181718	0			325.248	0
	0.00758771	0.125			0.00181718	0.25			325.248	0.125
	0.00759964	0.125			0.00182065	0.25			325.99	0.125
	0.00759964	0			0.00182065	0			325.99	0
	0.00761157	0			0.00182411	0			326.733	0
	0.00761157	0.125			0.00182411	0.25			326.733	0.125
	0.0076235	0.125			0.00182757	0.25			327.475	0.125
	0.0076235	0			0.00182757	0			327.475	0
	0.00763543	0			0.00183103	0			328.218	0
	0.00763543	0.125			0.00183103	0.25			328.218	0.125
	0.00764736	0.125			0.0018345	0.25			328.96	0.125
	0.00764736	0			0.0018345	0			328.96	0
	0.0076593	0			0.00183796	0			329.703	0
	0.0076593	0.125			0.00183796	0.25			329.703	0.125
	0.00767123	0.125			0.00184142	0.25			330.446	0.125
	0.00767123	0			0.00184142	0			330.446	0
	0.00768316	0			0.00184489	0			331.188	0
	0.00768316	0.125			0.00184489	0.25			331.188	0.125
	0.00769509	0.125			0.00184835	0.25			331.931	0.125
	0.00769509	0			0.00184835	0			331.931	0
	0.00770702	0			0.00185181	0			332.673	0
	0.00770702	0.125			0.00185181	0.25			332.673	0.125
	0.00771895	0.125			0.00185527	0.25			333.416	0.125
	0.00771895	0			0.00185527	0			333.416	0
	0.00773088	0			0.00185874	0			334.158	0
	0.00773088	0.125			0.00185874	0.25			334.158	0.125
	0.00774281	0.125			0.0018622	0.25			334.901	0.125
	0.00774281	0			0.0018622	0			334.901	0
	0.00775474	0			0.00186566	0			335.644	0
	0.00775474	0.125			0.00186566	0.25			335.644	0.125
	0.00776667	0.125			0.00186912	0.25			336.386	0.125
	0.00776667	0			0.00186912	0			336.386	0
	0.0077786	0			0.00187259	0			337.129	0
	0.0077786	0.125			0.00187259	0.25			337.129	0.125
	0.00779053	0.125			0.00187605	0.25			337.871	0.125
	0.00779053	0			0.00187605	0			337.871	0
	0.00780246	0			0.00187951	0			338.614	0
	0.00780246	0.125			0.00187951	0.25			338.614	0.125
	0.00781439	0.125			0.00188297	0.25			339.356	0.125
	0.00781439	0			0.00188297	0			339.356	0
	0.00782632	0			0.00188644	0			340.099	0
	0.00782632	0.125			0.00188644	0.25			340.099	0.125
	0.00783825	0.125			0.0018899	0.25			340.842	0.125
	0.00783825	0			0.0018899	0			340.842	0
	0.00785018	0			0.00189336	0			341.584	0
	0.00785018	0.125			0.00189336	0.25			341.584	0.125
	0.00786211	0.125			0.00189682	0.25			342.327	0.125
	0.00786211	0			0.00189682	0			342.327	0
	0.00787404	0			0.00190029	0			343.069	0
	0.00787404	0.125			0.00190029	0.25			343.069	0.125
	0.00788597	0.125			0.00190375	0.25			343.812	0.125
	0.00788597	0			0.00190375	0			343.812	0
	0.0078979	0			0.00190721	0			344.554	0
	0.0078979	0.125			0.00190721	0.25			344.554	0.125
	0.00790983	0.125			0.00191068	0.25			345.297	0.125
	0.00790983	0			0.00191068	0			345.297	0
	0.00792176	0			0.00191414	0			346.04	0
	0.00792176	0.125			0.00191414	0.25			346.04	0.125
	0.00793369	0.125			0.0019176	0.25			346.782	0.125
	0.00793369	0			0.0019176	0			346.782	0
	0.00794562	0			0.00192106	0			347.525	0
	0.00794562	0.125			0.00192106	0.25			347.525	0.125
	0.00795755	0.125			0.00192453	0.25			348.267	0.125
	0.00795755	0			0.00192453	0			348.267	0
	0.00796948	0			0.00192799	0			349.01	0
	0.00796948	0.125			0.00192799	0.25			349.01	0.125
	0.00798142	0.125			0.00193145	0.25			349.752	0.125
	0.00798142	0			0.00193145	0			349.752	0
	0.00799335	0			0.00193491	0			350.495	0
	0.00799335	0.125			0.00193491	0.25			350.495	0.125
	0.00800528	0.125			0.00193838	0.25			351.238	0.125
	0.00800528	0			0.00193838	0			351.238	0
	0.00801721	0			0.00194184	0			351.98	0
	0.00801721	0.125			0.00194184	0.25			351.98	0.125
	0.00802914	0.125			0.0019453	0.25			352.723	0.125
	0.00802914	0			0.0019453	0			352.723	0
	0.00804107	0			0.00194876	0			353.465	0
	0.00804107	0.125			0.00194876	0.25			353.465	0.125
	0.008053	0.125			0.00195223	0.25			354.208	0.125
	0.008053	0			0.00195223	0			354.208	0
	0.00806493	0			0.00195569	0			354.95	0
	0.00806493	0.125			0.00195569	0.25			354.95	0.125
	0.00807686	0.125			0.00195915	0.25			355.693	0.125
	0.00807686	0			0.00195915	0			355.693	0
	0.00808879	0			0.00196262	0			356.436	0
	0.00808879	0.125			0.00196262	0.25			356.436	0.125
	0.00810072	0.125			0.00196608	0.25			357.178	0.125
	0.00810072	0			0.00196608	0			357.178	0
	0.00811265	0			0.00196954	0			357.921	0
	0.00811265	0.125			0.00196954	0.25			357.921	0.125
	0.00812458	0.125			0.001973	0.25			358.663	0.125
	0.00812458	0			0.001973	0			358.663	0
	0.00813651	0			0.00197647	0			359.406	0
	0.00813651	0.125			0.00197647	0.25			359.406	0.125
	0.00814844	0.125			0.00197993	0.25			360.149	0.125
	0.00814844	0			0.00197993	0			360.149	0
	0.00816037	0			0.00198339	0			360.891	0
	0.00816037	0.125			0.00198339	0.25			360.891	0.125
	0.0081723	0.125			0.00198685	0.25			361.634	0.125
	0.0081723	0			0.00198685	0			361.634	0
	0.00818423	0			0.00199032	0			362.376	0
	0.00818423	0.125			0.00199032	0.25			362.376	0.125
	0.00819616	0.125			0.00199378	0.25			363.119	0.125
	0.00819616	0			0.00199378	0			363.119	0
	0.00820809	0			0.00199724	0			363.861	0
	0.00820809	0.125			0.00199724	0.25			363.861	0.125
	0.00822002	0.125			0.0020007	0.25			364.604	0.125
	0.00822002	0			0.0020007	0			364.604	0
	0.00823195	0			0.00200417	0			365.347	0
	0.00823195	0.125			0.00200417	0.25			365.347	0.125
	0.00824388	0.125			0.00200763	0.25			366.089	0.125
	0.00824388	0			0.00200763	0			366.089	0
	0.00825581	0			0.00201109	0			366.832	0
	0.00825581	0.125			0.00201109	0.25			366.832	0.125
	0.00826774	0.125			0.00201455	0.25			367.574	0.125
	0.00826774	0			0.00201455	0			367.574	0
	0.00827967	0			0.00201802	0			368.317	0
	0.00827967	0.125			0.00201802	0.25			368.317	0.125
	0.0082916	0.125			0.00202148	0.25			369.059	0.125
	0.0082916	0			0.00202148	0			369.059	0
	0.00830354	0			0.00202494	0			369.802	0
	0.00830354	0.125			0.00202494	0.25			369.802	0.125
	0.00831547	0.125			0.00202841	0.25			370.545	0.125
	0.00831547	0			0.00202841	0			370.545	0
	0.0083274	0			0.00203187	0			371.287	0
	0.0083274	0.125			0.00203187	0.25			371.287	0.125
	0.00833933	0.125			0.00203533	0.25			372.03	0.125
	0.00833933	0			0.00203533	0			372.03	0
	0.00835126	0			0.00203879	0			372.772	0
	0.00835126	0.125			0.00203879	0.25			372.772	0.125
	0.00836319	0.125			0.00204226	0.25			373.515	0.125
	0.00836319	0			0.00204226	0			373.515	0
	0.00837512	0			0.00204572	0			374.257	0
	0.00837512	0.125			0.00204572	0.25			374.257	0.125
	0.00838705	0.125			0.00204918	0.25			375	0.125
	0.00838705	0			0.00204918	0			375	0
	0.00839898	0			0.00205264	0			375.743	0
	0.00839898	0.125			0.00205264	0.25			375.743	0.125
	0.00841091	0.125			0.00205611	0.25			376.485	0.125
	0.00841091	0			0.00205611	0			376.485	0
	0.00842284	0			0.00205957	0			377.228	0
	0.00842284	0.125			0.00205957	0.25			377.228	0.125
	0.00843477	0.125			0.00206303	0.25			377.97	0.125
	0.00843477	0			0.00206303	0			377.97	0
	0.0084467	0			0.00206649	0			378.713	0
	0.0084467	0.125			0.00206649	0.25			378.713	0.125
	0.00845863	0.125			0.00206996	0.25			379.455	0.125
	0.00845863	0			0.00206996	0			379.455	0
	0.00847056	0			0.00207342	0			380.198	0
	0.00847056	0.125			0.00207342	0.25			380.198	0.125
	0.00848249	0.125			0.00207688	0.25			380.941	0.125
	0.00848249	0			0.00207688	0			380.941	0
	0.00849442	0			0.00208034	0			381.683	0
	0.00849442	0.125			0.00208034	0.25			381.683	0.125
	0.00850635	0.125			0.00208381	0.25			382.426	0.125
	0.00850635	0			0.00208381	0			382.426	0
	0.00851828	0			0.00208727	0			383.168	0
	0.00851828	0.125			0.00208727	0.25			383.168	0.125
	0.00853021	0.125			0.00209073	0.25			383.911	0.125
	0.00853021	0			0.00209073	0			383.911	0
	0.00854214	0			0.0020942	0			384.653	0
	0.00854214	0.125			0.0020942	0.25			384.653	0.125
	0.00855407	0.125			0.00209766	0.25			385.396	0.125
	0.00855407	0			0.00209766	0			385.396	0
	0.008566	0			0.00210112	0			386.139	0
	0.008566	0.125			0.00210112	0.25			386.139	0.125
	0.00857793	0.125			0.00210458	0.25			386.881	0.125
	0.00857793	0			0.00210458	0			386.881	0
	0.00858986	0			0.00210805	0			387.624	0
	0.00858986	0.125			0.00210805	0.25			387.624	0.125
	0.00860179	0.125			0.00211151	0.25			388.366	0.125
	0.00860179	0			0.00211151	0			388.366	0
	0.00861372	0			0.00211497	0			389.109	0
	0.00861372	0.125			0.00211497	0.25			389.109	0.125
	0.00862565	0.125			0.00211843	0.25			389.851	0.125
	0.00862565	0			0.00211843	0			389.851	0
	0.00863759	0			0.0021219	0			390.594	0
	0.00863759	0.125			0.0021219	0.25			390.594	0.125
	0.00864952	0.125			0.00212536	0.25			391.337	0.125
	0.00864952	0			0.00212536	0			391.337	0
	0.00866145	0			0.00212882	0			392.079	0
	0.00866145	0.125			0.00212882	0.25			392.079	0.125
	0.00867338	0.125			0.00213228	0.25			392.822	0.125
	0.00867338	0			0.00213228	0			392.822	0
	0.00868531	0			0.00213575	0			393.564	0
	0.00868531	0.125			0.00213575	0.25			393.564	0.125
	0.00869724	0.125			0.00213921	0.25			394.307	0.125
	0.00869724	0			0.00213921	0			394.307	0
	0.00870917	0			0.00214267	0			395.05	0
	0.00870917	0.125			0.00214267	0.25			395.05	0.125
	0.0087211	0.125			0.00214614	0.25			395.792	0.125
	0.0087211	0			0.00214614	0			395.792	0
	0.00873303	0			0.0021496	0			396.535	0
	0.00873303	0.125			0.0021496	0.25			396.535	0.125
	0.00874496	0.125			0.00215306	0.25			397.277	0.125
	0.00874496	0			0.00215306	0			397.277	0
	0.00875689	0			0.00215652	0			398.02	0
	0.00875689	0.125			0.00215652	0.25			398.02	0.125
	0.00876882	0.125			0.00215999	0.25			398.762	0.125
	0.00876882	0			0.00215999	0			398.762	0
	0.00878075	0			0.00216345	0			399.505	0
	0.00878075	0.125			0.00216345	0.25			399.505	0.125
	0.00879268	0.125			0.00216691	0.25			400.248	0.125
	0.00879268	0			0.00216691	0			400.248	0
	0.00880461	0			0.00217037	0			400.99	0
	0.00880461	0.125			0.00217037	0.25			400.99	0.125
	0.00881654	0.125			0.00217384	0.25			401.733	0.125
	0.00881654	0			0.00217384	0			401.733	0
	0.00882847	0			0.0021773	0			402.475	0
	0.00882847	0.125			0.0021773	0.25			402.475	0.125
	0.0088404	0.125			0.00218076	0.25			403.218	0.125
	0.0088404	0			0.00218076	0			403.218	0
	0.00885233	0			0.00218422	0			403.96	0
	0.00885233	0.125			0.00218422	0.25			403.96	0.125
	0.00886426	0.125			0.00218769	0.25			404.703	0.125
	0.00886426	0			0.00218769	0			404.703	0
	0.00887619	0			0.00219115	0			405.446	0
	0.00887619	0.125			0.00219115	0.25			405.446	0.125
	0.00888812	0.125			0.00219461	0.25			406.188	0.125
	0.00888812	0			0.00219461	0			406.188	0
	0.00890005	0			0.00219807	0			406.931	0
	0.00890005	0.125			0.00219807	0.25			406.931	0.125
	0.00891198	0.125			0.00220154	0.25			407.673	0.125
	0.00891198	0			0.00220154	0			407.673	0
	0.00892391	0			0.002205	0			408.416	0
	0.00892391	0.125			0.002205	0.25			408.416	0.125
	0.00893584	0.125			0.00220846	0.25			409.158	0.125
	0.00893584	0			0.00220846	0			409.158	0
	0.00894777	0			0.00221193	0			409.901	0
	0.00894777	0.125			0.00221193	0.25			409.901	0.125
	0.00895971	0.125			0.00221539	0.25			410.644	0.125
	0.00895971	0			0.00221539	0			410.644	0
	0.00897164	0			0.00221885	0			411.386	0
	0.00897164	0.125			0.00221885	0.25			411.386	0.125
	0.00898357	0.125			0.00222231	0.25			412.129	0.125
	0.00898357	0			0.00222231	0			412.129	0
	0.0089955	0			0.00222578	0			412.871	0
	0.0089955	0.125			0.00222578	0.25			412.871	0.125
	0.00900743	0.125			0.00222924	0.25			413.614	0.125
	0.00900743	0			0.00222924	0			413.614	0
	0.00901936	0			0.0022327	0			414.356	0
	0.00901936	0.125			0.0022327	0.25			414.356	0.125
	0.00903129	0.125			0.00223616	0.25			415.099	0.125
	0.00903129	0			0.00223616	0			415.099	0
	0.00904322	0			0.00223963	0			415.842	0
	0.00904322	0.125			0.00223963	0.25			415.842	0.125
	0.00905515	0.125			0.00224309	0.25			416.584	0.125
	0.00905515	0			0.00224309	0			416.584	0
	0.00906708	0			0.00224655	0			417.327	0
	0.00906708	0.125			0.00224655	0.25			417.327	0.125
	0.00907901	0.125			0.00225001	0.25			418.069	0.125
	0.00907901	0			0.00225001	0			418.069	0
	0.00909094	0			0.00225348	0			418.812	0
	0.00909094	0.125			0.00225348	0.25			418.812	0.125
	0.00910287	0.125			0.00225694	0.25			419.554	0.125
	0.00910287	0			0.00225694	0			419.554	0
	0.0091148	0			0.0022604	0			420.297	0
	0.0091148	0.125			0.0022604	0.25			420.297	0.125
	0.00912673	0.125			0.00226387	0.25			421.04	0.125
	0.00912673	0			0.00226387	0			421.04	0
	0.00913866	0			0.00226733	0			421.782	0
	0.00913866	0.125			0.00226733	0.25			421.782	0.125
	0.00915059	0.125			0.00227079	0.25			422.525	0.125
	0.00915059	0			0.00227079	0			422.525	0
	0.00916252	0			0.00227425	0			423.267	0
	0.00916252	0.125			0.00227425	0.25			423.267	0.125
	0.00917445	0.125			0.00227772	0.25			424.01	0.125
	0.00917445	0			0.00227772	0			424.01	0
	0.00918638	0			0.00228118	0			424.752	0
	0.00918638	0.125			0.00228118	0.25			424.752	0.125
	0.00919831	0.125			0.00228464	0.25			425.495	0.125
	0.00919831	0			0.00228464	0			425.495	0
	0.00921024	0			0.0022881	0			426.238	0
	0.00921024	0.125			0.0022881	0.25			426.238	0.125
	0.00922217	0.125			0.00229157	0.25			426.98	0.125
	0.00922217	0			0.00229157	0			426.98	0
	0.0092341	0			0.00229503	0			427.723	0
	0.0092341	0.125			0.00229503	0.25			427.723	0.125
	0.00924603	0.125			0.00229849	0.25			428.465	0.125
	0.00924603	0			0.00229849	0			428.465	0
	0.00925796	0			0.00230195	0			429.208	0
	0.00925796	0.125			0.00230195	0.25			429.208	0.125
	0.00926989	0.125			0.00230542	0.25			429.95	0.125
	0.00926989	0			0.00230542	0			429.95	0
	0.00928183	0			0.00230888	0			430.693	0
	0.00928183	0.125			0.00230888	0.25			430.693	0.125
	0.00929376	0.125			0.00231234	0.25			431.436	0.125
	0.00929376	0			0.00231234	0			431.436	0
	0.00930569	0			0.0023158	0			432.178	0
	0.00930569	0.125			0.0023158	0.25			432.178	0.125
	0.00931762	0.125			0.00231927	0.25			432.921	0.125
	0.00931762	0			0.00231927	0			432.921	0
	0.00932955	0			0.00232273	0			433.663	0
	0.00932955	0.125			0.00232273	0.25			433.663	0.125
	0.00934148	0.125			0.00232619	0.25			434.406	0.125
	0.00934148	0			0.00232619	0			434.406	0
	0.00935341	0			0.00232966	0			435.149	0
	0.00935341	0.125			0.00232966	0.25			435.149	0.125
	0.00936534	0.125			0.00233312	0.25			435.891	0.125
	0.00936534	0			0.00233312	0			435.891	0
	0.00937727	0			0.00233658	0			436.634	0
	0.00937727	0.125			0.00233658	0.25			436.634	0.125
	0.0093892	0.125			0.00234004	0.25			437.376	0.125
	0.0093892	0			0.00234004	0			437.376	0
	0.00940113	0			0.00234351	0			438.119	0
	0.00940113	0.125			0.00234351	0.25			438.119	0.125
	0.00941306	0.125			0.00234697	0.25			438.861	0.125
	0.00941306	0			0.00234697	0			438.861	0
	0.00942499	0			0.00235043	0			439.604	0
	0.00942499	0.125			0.00235043	0.25			439.604	0.125
	0.00943692	0.125			0.00235389	0.25			440.347	0.125
	0.00943692	0			0.00235389	0			440.347	0
	0.00944885	0			0.00235736	0			441.089	0
	0.00944885	0.125			0.00235736	0.25			441.089	0.125
	0.00946078	0.125			0.00236082	0.25			441.832	0.125
	0.00946078	0			0.00236082	0			441.832	0
	0.00947271	0			0.00236428	0			442.574	0
	0.00947271	0.125			0.00236428	0.25			442.574	0.125
	0.00948464	0.125			0.00236774	0.25			443.317	0.125
	0.00948464	0			0.00236774	0			443.317	0
	0.00949657	0			0.00237121	0			444.059	0
	0.00949657	0.125			0.00237121	0.25			444.059	0.125
	0.0095085	0.125			0.00237467	0.25			444.802	0.125
	0.0095085	0			0.00237467	0			444.802	0
	0.00952043	0			0.00237813	0			445.545	0
	0.00952043	0.125			0.00237813	0.25			445.545	0.125
	0.00953236	0.125			0.00238159	0.25			446.287	0.125
	0.00953236	0			0.00238159	0			446.287	0
	0.00954429	0			0.00238506	0			447.03	0
	0.00954429	0.125			0.00238506	0.25			447.03	0.125
	0.00955611	0.125			0.00238852	0.25			447.772	0.125
	0.00955611	0			0.00238852	0			447.772	0
	0.00956792	0			0.00239198	0			448.515	0
	0.00956792	0.125			0.00239198	0.25			448.515	0.125
	0.00957973	0.125			0.00239545	0.25			449.257	0.125
	0.00957973	0			0.00239545	0			449.257	0
	0.00959154	0			0.00239891	0			600	0
	0.00959154	0.125			0.00239891	0.125			600	0.125
	0.00960335	0.125			0.00240237	0.125			600.743	0.125
	0.00960335	0			0.00240237	0			600.743	0
	0.00961517	0			0.00240583	0			601.485	0
	0.00961517	0.125			0.00240583	0.125			601.485	0.125
	0.00962698	0.125			0.0024093	0.125			602.228	0.125
	0.00962698	0			0.0024093	0			602.228	0
	0.00963879	0			0.00241276	0			602.97	0
	0.00963879	0.125			0.00241276	0.125			602.97	0.125
	0.0096506	0.125			0.00241622	0.125			603.713	0.125
	0.0096506	0			0.00241622	0			603.713	0
	0.00966242	0			0.00241968	0			604.455	0
	0.00966242	0.125			0.00241968	0.125			604.455	0.125
	0.00967423	0.125			0.00242315	0.125			605.198	0.125
	0.00967423	0			0.00242315	0			605.198	0
	0.00968604	0			0.00242661	0			605.941	0
	0.00968604	0.125			0.00242661	0.125			605.941	0.125
	0.00969785	0.125			0.00243007	0.125			606.683	0.125
	0.00969785	0			0.00243007	0			606.683	0
	0.00970966	0			0.00243353	0			607.426	0
	0.00970966	0.125			0.00243353	0.125			607.426	0.125
	0.00972148	0.125			0.002437	0.125			608.168	0.125
	0.00972148	0			0.002437	0			608.168	0
	0.00973329	0			0.00244046	0			608.911	0
	0.00973329	0.125			0.00244046	0.125			608.911	0.125
	0.0097451	0.125			0.00244392	0.125			609.653	0.125
	0.0097451	0			0.00244392	0			609.653	0
	0.00975691	0			0.00244739	0			610.396	0
	0.00975691	0.125			0.00244739	0.125			610.396	0.125
	0.00976873	0.125			0.00245085	0.125			611.139	0.125
	0.00976873	0			0.00245085	0			611.139	0
	0.00978054	0			0.00245431	0			611.881	0
	0.00978054	0.125			0.00245431	0.125			611.881	0.125
	0.00979235	0.125			0.00245777	0.125			612.624	0.125
	0.00979235	0			0.00245777	0			612.624	0
	0.00980416	0			0.00246124	0			613.366	0
	0.00980416	0.125			0.00246124	0.125			613.366	0.125
	0.00981597	0.125			0.0024647	0.125			614.109	0.125
	0.00981597	0			0.0024647	0			614.109	0
	0.00982779	0			0.00246816	0			614.851	0
	0.00982779	0.125			0.00246816	0.125			614.851	0.125
	0.0098396	0.125			0.00247162	0.125			615.594	0.125
	0.0098396	0			0.00247162	0			615.594	0
	0.00985141	0			0.00247509	0			616.337	0
	0.00985141	0.125			0.00247509	0.125			616.337	0.125
	0.00986322	0.125			0.00247855	0.125			617.079	0.125
	0.00986322	0			0.00247855	0			617.079	0
	0.00987504	0			0.00248201	0			617.822	0
	0.00987504	0.125			0.00248201	0.125			617.822	0.125
	0.00988685	0.125			0.00248547	0.125			618.564	0.125
	0.00988685	0			0.00248547	0			618.564	0
	0.00989866	0			0.00248894	0			619.307	0
	0.00989866	0.125			0.00248894	0.125			619.307	0.125
	0.00991047	0.125			0.0024924	0.125			620.05	0.125
	0.00991047	0			0.0024924	0			620.05	0
	0.00992228	0			0.00249586	0			620.792	0
	0.00992228	0.125			0.00249586	0.125			620.792	0.125
	0.0099341	0.125			0.00249932	0.125			621.535	0.125
	0.0099341	0			0.00249932	0			621.535	0
	0.00994591	0			0.00250279	0			622.277	0
	0.00994591	0.125			0.00250279	0.125			622.277	0.125
	0.00995772	0.125			0.00250625	0.125			623.02	0.125
	0.00995772	0			0.00250625	0			623.02	0
	0.00996953	0			0.00250971	0			623.762	0
	0.00996953	0.125			0.00250971	0.125			623.762	0.125
	0.00998135	0.125			0.00251318	0.125			624.505	0.125
	0.00998135	0			0.00251318	0			624.505	0
	0.00999316	0			0.00251664	0			625.248	0
	0.00999316	0.125			0.00251664	0.125			625.248	0.125
	0.010005	0.125			0.0025201	0.125			625.99	0.125
	0.010005	0			0.0025201	0			625.99	0
	0.0100168	0			0.00252356	0			626.733	0
	0.0100168	0.125			0.00252356	0.125			626.733	0.125
	0.0100286	0.125			0.00252703	0.125			627.475	0.125
	0.0100286	0			0.00252703	0			627.475	0
	0.0100404	0			0.00253049	0			628.218	0
	0.0100404	0.125			0.00253049	0.125			628.218	0.125
	0.0100522	0.125			0.00253395	0.125			628.96	0.125
	0.0100522	0			0.00253395	0			628.96	0
	0.010064	0			0.00253741	0			629.703	0
	0.010064	0.125			0.00253741	0.125			629.703	0.125
	0.0100758	0.125			0.00254088	0.125			630.446	0.125
	0.0100758	0			0.00254088	0			630.446	0
	0.0100877	0			0.00254434	0			631.188	0
	0.0100877	0.125			0.00254434	0.125			631.188	0.125
	0.0100995	0.125			0.0025478	0.125			631.931	0.125
	0.0100995	0			0.0025478	0			631.931	0
	0.0101113	0			0.00255126	0			632.673	0
	0.0101113	0.125			0.00255126	0.125			632.673	0.125
	0.0101231	0.125			0.00255473	0.125			633.416	0.125
	0.0101231	0			0.00255473	0			633.416	0
	0.0101349	0			0.00255819	0			634.158	0
	0.0101349	0.125			0.00255819	0.125			634.158	0.125
	0.0101467	0.125			0.00256165	0.125			634.901	0.125
	0.0101467	0			0.00256165	0			634.901	0
	0.0101585	0			0.00256512	0			635.644	0
	0.0101585	0.125			0.00256512	0.125			635.644	0.125
	0.0101703	0.125			0.00256858	0.125			636.386	0.125
	0.0101703	0			0.00256858	0			636.386	0
	0.0101822	0			0.00257204	0			637.129	0
	0.0101822	0.125			0.00257204	0.125			637.129	0.125
	0.010194	0.125			0.0025755	0.125			637.871	0.125
	0.010194	0			0.0025755	0			637.871	0
	0.0102058	0			0.00257897	0			638.614	0
	0.0102058	0.125			0.00257897	0.125			638.614	0.125
	0.0102176	0.125			0.00258243	0.125			639.356	0.125
	0.0102176	0			0.00258243	0			639.356	0
	0.0102294	0			0.00258589	0			640.099	0
	0.0102294	0.125			0.00258589	0.125			640.099	0.125
	0.0102412	0.125			0.00258935	0.125			640.842	0.125
	0.0102412	0			0.00258935	0			640.842	0
	0.010253	0			0.00259282	0			641.584	0
	0.010253	0.125			0.00259282	0.125			641.584	0.125
	0.0102648	0.125			0.00259628	0.125			642.327	0.125
	0.0102648	0			0.00259628	0			642.327	0
	0.0102767	0			0.00259974	0			643.069	0
	0.0102767	0.125			0.00259974	0.125			643.069	0.125
	0.0102885	0.125			0.0026032	0.125			643.812	0.125
	0.0102885	0			0.0026032	0			643.812	0
	0.0103003	0			0.00260667	0			644.554	0
	0.0103003	0.125			0.00260667	0.125			644.554	0.125
	0.0103121	0.125			0.00261013	0.125			645.297	0.125
	0.0103121	0			0.00261013	0			645.297	0
	0.0103239	0			0.00261359	0			646.04	0
	0.0103239	0.125			0.00261359	0.125			646.04	0.125
	0.0103357	0.125			0.00261705	0.125			646.782	0.125
	0.0103357	0			0.00261705	0			646.782	0
	0.0103475	0			0.00262052	0			647.525	0
	0.0103475	0.125			0.00262052	0.125			647.525	0.125
	0.0103593	0.125			0.00262398	0.125			648.267	0.125
	0.0103593	0			0.00262398	0			648.267	0
	0.0103712	0			0.00262744	0			649.01	0
	0.0103712	0.125			0.00262744	0.125			649.01	0.125
	0.010383	0.125			0.00263091	0.125			649.752	0.125
	0.010383	0			0.00263091	0			649.752	0
	0.0103948	0			0.00263437	0			650.495	0
	0.0103948	0.125			0.00263437	0.125			650.495	0.125
	0.0104066	0.125			0.00263783	0.125			651.238	0.125
	0.0104066	0			0.00263783	0			651.238	0
	0.0104184	0			0.00264129	0			651.98	0
	0.0104184	0.125			0.00264129	0.125			651.98	0.125
	0.0104302	0.125			0.00264476	0.125			652.723	0.125
	0.0104302	0			0.00264476	0			652.723	0
	0.010442	0			0.00264822	0			653.465	0
	0.010442	0.125			0.00264822	0.125			653.465	0.125
	0.0104538	0.125			0.00265168	0.125			654.208	0.125
	0.0104538	0			0.00265168	0			654.208	0
	0.0104656	0			0.00265514	0			654.95	0
	0.0104656	0.125			0.00265514	0.125			654.95	0.125
	0.0104775	0.125			0.00265861	0.125			655.693	0.125
	0.0104775	0			0.00265861	0			655.693	0
	0.0104893	0			0.00266207	0			656.436	0
	0.0104893	0.125			0.00266207	0.125			656.436	0.125
	0.0105011	0.125			0.00266553	0.125			657.178	0.125
	0.0105011	0			0.00266553	0			657.178	0
	0.0105129	0			0.00266899	0			657.921	0
	0.0105129	0.125			0.00266899	0.125			657.921	0.125
	0.0105247	0.125			0.00267246	0.125			658.663	0.125
	0.0105247	0			0.00267246	0			658.663	0
	0.0105365	0			0.00267592	0			659.406	0
	0.0105365	0.125			0.00267592	0.125			659.406	0.125
	0.0105483	0.125			0.00267938	0.125			660.149	0.125
	0.0105483	0			0.00267938	0			660.149	0
	0.0105601	0			0.00268285	0			660.891	0
	0.0105601	0.125			0.00268285	0.125			660.891	0.125
	0.010572	0.125			0.00268631	0.125			661.634	0.125
	0.010572	0			0.00268631	0			661.634	0
	0.0105838	0			0.00268977	0			662.376	0
	0.0105838	0.125			0.00268977	0.125			662.376	0.125
	0.0105956	0.125			0.00269323	0.125			663.119	0.125
	0.0105956	0			0.00269323	0			663.119	0
	0.0106074	0			0.0026967	0			663.861	0
	0.0106074	0.125			0.0026967	0.125			663.861	0.125
	0.0106192	0.125			0.00270016	0.125			664.604	0.125
	0.0106192	0			0.00270016	0			664.604	0
	0.010631	0			0.00270362	0			665.347	0
	0.010631	0.125			0.00270362	0.125			665.347	0.125
	0.0106428	0.125			0.00270708	0.125			666.089	0.125
	0.0106428	0			0.00270708	0			666.089	0
	0.0106546	0			0.00271055	0			666.832	0
	0.0106546	0.125			0.00271055	0.125			666.832	0.125
	0.0106665	0.125			0.00271401	0.125			667.574	0.125
	0.0106665	0			0.00271401	0			667.574	0
	0.0106783	0			0.00271747	0			668.317	0
	0.0106783	0.125			0.00271747	0.125			668.317	0.125
	0.0106901	0.125			0.00272093	0.125			669.059	0.125
	0.0106901	0			0.00272093	0			669.059	0
	0.0107019	0			0.0027244	0			669.802	0
	0.0107019	0.125			0.0027244	0.125			669.802	0.125
	0.0107137	0.125			0.00272786	0.125			670.545	0.125
	0.0107137	0			0.00272786	0			670.545	0
	0.0107255	0			0.00273132	0			671.287	0
	0.0107255	0.125			0.00273132	0.125			671.287	0.125
	0.0107373	0.125			0.00273478	0.125			672.03	0.125
	0.0107373	0			0.00273478	0			672.03	0
	0.0107491	0			0.00273825	0			672.772	0
	0.0107491	0.125			0.00273825	0.125			672.772	0.125
	0.010761	0.125			0.00274171	0.125			673.515	0.125
	0.010761	0			0.00274171	0			673.515	0
	0.0107728	0			0.00274517	0			674.257	0
	0.0107728	0.125			0.00274517	0.125			674.257	0.125
	0.0107846	0.125			0.00274864	0.125			675	0.125
	0.0107846	0			0.00274864	0			675	0
	0.0107964	0			0.0027521	0			675.743	0
	0.0107964	0.125			0.0027521	0.125			675.743	0.125
	0.0108082	0.125			0.00275556	0.125			676.485	0.125
	0.0108082	0			0.00275556	0			676.485	0
	0.01082	0			0.00275902	0			677.228	0
	0.01082	0.125			0.00275902	0.125			677.228	0.125
	0.0108318	0.125			0.00276249	0.125			677.97	0.125
	0.0108318	0			0.00276249	0			677.97	0
	0.0108436	0			0.00276595	0			678.713	0
	0.0108436	0.125			0.00276595	0.125			678.713	0.125
	0.0108555	0.125			0.00276941	0.125			679.455	0.125
	0.0108555	0			0.00276941	0			679.455	0
	0.0108673	0			0.00277287	0			680.198	0
	0.0108673	0.125			0.00277287	0.125			680.198	0.125
	0.0108791	0.125			0.00277634	0.125			680.941	0.125
	0.0108791	0			0.00277634	0			680.941	0
	0.0108909	0			0.0027798	0			681.683	0
	0.0108909	0.125			0.0027798	0.125			681.683	0.125
	0.0109027	0.125			0.00278326	0.125			682.426	0.125
	0.0109027	0			0.00278326	0			682.426	0
	0.0109145	0			0.00278672	0			683.168	0
	0.0109145	0.125			0.00278672	0.125			683.168	0.125
	0.0109263	0.125			0.00279019	0.125			683.911	0.125
	0.0109263	0			0.00279019	0			683.911	0
	0.0109381	0			0.00279365	0			684.653	0
	0.0109381	0.125			0.00279365	0.125			684.653	0.125
	0.01095	0.125			0.00279711	0.125			685.396	0.125
	0.01095	0			0.00279711	0			685.396	0
	0.0109618	0			0.00280057	0			686.139	0
	0.0109618	0.125			0.00280057	0.125			686.139	0.125
	0.0109736	0.125			0.00280404	0.125			686.881	0.125
	0.0109736	0			0.00280404	0			686.881	0
	0.0109854	0			0.0028075	0			687.624	0
	0.0109854	0.125			0.0028075	0.125			687.624	0.125
	0.0109972	0.125			0.00281096	0.125			688.366	0.125
	0.0109972	0			0.00281096	0			688.366	0
	0.011009	0			0.00281443	0			689.109	0
	0.011009	0.125			0.00281443	0.125			689.109	0.125
	0.0110208	0.125			0.00281789	0.125			689.851	0.125
	0.0110208	0			0.00281789	0			689.851	0
	0.0110326	0			0.00282135	0			690.594	0
	0.0110326	0.125			0.00282135	0.125			690.594	0.125
	0.0110444	0.125			0.00282481	0.125			691.337	0.125
	0.0110444	0			0.00282481	0			691.337	0
	0.0110563	0			0.00282828	0			692.079	0
	0.0110563	0.125			0.00282828	0.125			692.079	0.125
	0.0110681	0.125			0.00283174	0.125			692.822	0.125
	0.0110681	0			0.00283174	0			692.822	0
	0.0110799	0			0.0028352	0			693.564	0
	0.0110799	0.125			0.0028352	0.125			693.564	0.125
	0.0110917	0.125			0.00283866	0.125			694.307	0.125
	0.0110917	0			0.00283866	0			694.307	0
	0.0111035	0			0.00284213	0			695.05	0
	0.0111035	0.125			0.00284213	0.125			695.05	0.125
	0.0111153	0.125			0.00284559	0.125			695.792	0.125
	0.0111153	0			0.00284559	0			695.792	0
	0.0111271	0			0.00284905	0			696.535	0
	0.0111271	0.125			0.00284905	0.125			696.535	0.125
	0.0111389	0.125			0.00285251	0.125			697.277	0.125
	0.0111389	0			0.00285251	0			697.277	0
	0.0111508	0			0.00285598	0			698.02	0
	0.0111508	0.125			0.00285598	0.125			698.02	0.125
	0.0111626	0.125			0.00285944	0.125			698.762	0.125
	0.0111626	0			0.00285944	0			698.762	0
	0.0111744	0			0.0028629	0			699.505	0
	0.0111744	0.125			0.0028629	0.125			699.505	0.125
	0.0111862	0.125			0.00286637	0.125			700.248	0.125
	0.0111862	0			0.00286637	0			700.248	0
	0.011198	0			0.00286983	0			700.99	0
	0.011198	0.125			0.00286983	0.125			700.99	0.125
	0.0112098	0.125			0.00287329	0.125			701.733	0.125
	0.0112098	0			0.00287329	0			701.733	0
	0.0112216	0			0.00287675	0			702.475	0
	0.0112216	0.125			0.00287675	0.125			702.475	0.125
	0.0112334	0.125			0.00288022	0.125			703.218	0.125
	0.0112334	0			0.00288022	0			703.218	0
	0.0112453	0			0.00288368	0			703.96	0
	0.0112453	0.125			0.00288368	0.125			703.96	0.125
	0.0112571	0.125			0.00288714	0.125			704.703	0.125
	0.0112571	0			0.00288714	0			704.703	0
	0.0112689	0			0.0028906	0			705.446	0
	0.0112689	0.125			0.0028906	0.125			705.446	0.125
	0.0112807	0.125			0.00289407	0.125			706.188	0.125
	0.0112807	0			0.00289407	0			706.188	0
	0.0112925	0			0.00289753	0			706.931	0
	0.0112925	0.125			0.00289753	0.125			706.931	0.125
	0.0113043	0.125			0.00290099	0.125			707.673	0.125
	0.0113043	0			0.00290099	0			707.673	0
	0.0113161	0			0.00290445	0			708.416	0
	0.0113161	0.125			0.00290445	0.125			708.416	0.125
	0.0113279	0.125			0.00290792	0.125			709.158	0.125
	0.0113279	0			0.00290792	0			709.158	0
	0.0113398	0			0.00291138	0			709.901	0
	0.0113398	0.125			0.00291138	0.125			709.901	0.125
	0.0113516	0.125			0.00291484	0.125			710.644	0.125
	0.0113516	0			0.00291484	0			710.644	0
	0.0113634	0			0.0029183	0			711.386	0
	0.0113634	0.125			0.0029183	0.125			711.386	0.125
	0.0113752	0.125			0.00292177	0.125			712.129	0.125
	0.0113752	0			0.00292177	0			712.129	0
	0.011387	0			0.00292523	0			712.871	0
	0.011387	0.125			0.00292523	0.125			712.871	0.125
	0.0113988	0.125			0.00292869	0.125			713.614	0.125
	0.0113988	0			0.00292869	0			713.614	0
	0.0114106	0			0.00293216	0			714.356	0
	0.0114106	0.125			0.00293216	0.125			714.356	0.125
	0.0114224	0.125			0.00293562	0.125			715.099	0.125
	0.0114224	0			0.00293562	0			715.099	0
	0.0114343	0			0.00293908	0			715.842	0
	0.0114343	0.125			0.00293908	0.125			715.842	0.125
	0.0114461	0.125			0.00294254	0.125			716.584	0.125
	0.0114461	0			0.00294254	0			716.584	0
	0.0114579	0			0.00294601	0			717.327	0
	0.0114579	0.125			0.00294601	0.125			717.327	0.125
	0.0114697	0.125			0.00294947	0.125			718.069	0.125
	0.0114697	0			0.00294947	0			718.069	0
	0.0114815	0			0.00295293	0			718.812	0
	0.0114815	0.125			0.00295293	0.125			718.812	0.125
	0.0114933	0.125			0.00295639	0.125			719.554	0.125
	0.0114933	0			0.00295639	0			719.554	0
	0.0115051	0			0.00295986	0			720.297	0
	0.0115051	0.125			0.00295986	0.125			720.297	0.125
	0.0115169	0.125			0.00296332	0.125			721.04	0.125
	0.0115169	0			0.00296332	0			721.04	0
	0.0115288	0			0.00296678	0			721.782	0
	0.0115288	0.125			0.00296678	0.125			721.782	0.125
	0.0115406	0.125			0.00297024	0.125			722.525	0.125
	0.0115406	0			0.00297024	0			722.525	0
	0.0115524	0			0.00297371	0			723.267	0
	0.0115524	0.125			0.00297371	0.125			723.267	0.125
	0.0115642	0.125			0.00297717	0.125			724.01	0.125
	0.0115642	0			0.00297717	0			724.01	0
	0.011576	0			0.00298063	0			724.752	0
	0.011576	0.125			0.00298063	0.125			724.752	0.125
	0.0115878	0.125			0.0029841	0.125			725.495	0.125
	0.0115878	0			0.0029841	0			725.495	0
	0.0115996	0			0.00298756	0			726.238	0
	0.0115996	0.125			0.00298756	0.125			726.238	0.125
	0.0116114	0.125			0.00299102	0.125			726.98	0.125
	0.0116114	0			0.00299102	0			726.98	0
	0.0116232	0			0.00299448	0			727.723	0
	0.0116232	0.125			0.00299448	0.125			727.723	0.125
	0.0116351	0.125			0.00299795	0.125			728.465	0.125
	0.0116351	0			0.00299795	0			728.465	0
	0.0116469	0			0.00300141	0			729.208	0
	0.0116469	0.125			0.00300141	0.125			729.208	0.125
	0.0116587	0.125			0.00300487	0.125			729.95	0.125
	0.0116587	0			0.00300487	0			729.95	0
	0.0116705	0			0.00300833	0			730.693	0
	0.0116705	0.125			0.00300833	0.125			730.693	0.125
	0.0116823	0.125			0.0030118	0.125			731.436	0.125
	0.0116823	0			0.0030118	0			731.436	0
	0.0116941	0			0.00301526	0			732.178	0
	0.0116941	0.125			0.00301526	0.125			732.178	0.125
	0.0117059	0.125			0.00301872	0.125			732.921	0.125
	0.0117059	0			0.00301872	0			732.921	0
	0.0117177	0			0.00302218	0			733.663	0
	0.0117177	0.125			0.00302218	0.125			733.663	0.125
	0.0117296	0.125			0.00302565	0.125			734.406	0.125
	0.0117296	0			0.00302565	0			734.406	0
	0.0117414	0			0.00302911	0			735.149	0
	0.0117414	0.125			0.00302911	0.125			735.149	0.125
	0.0117532	0.125			0.00303257	0.125			735.891	0.125
	0.0117532	0			0.00303257	0			735.891	0
	0.011765	0			0.00303603	0			736.634	0
	0.011765	0.125			0.00303603	0.125			736.634	0.125
	0.0117768	0.125			0.0030395	0.125			737.376	0.125
	0.0117768	0			0.0030395	0			737.376	0
	0.0117886	0			0.00304296	0			738.119	0
	0.0117886	0.125			0.00304296	0.125			738.119	0.125
	0.0118004	0.125			0.00304642	0.125			738.861	0.125
	0.0118004	0			0.00304642	0			738.861	0
	0.0118122	0			0.00304989	0			739.604	0
	0.0118122	0.125			0.00304989	0.125			739.604	0.125
	0.0118241	0.125			0.00305335	0.125			740.347	0.125
	0.0118241	0			0.00305335	0			740.347	0
	0.0118359	0			0.00305681	0			741.089	0
	0.0118359	0.125			0.00305681	0.125			741.089	0.125
	0.0118477	0.125			0.00306027	0.125			741.832	0.125
	0.0118477	0			0.00306027	0			741.832	0
	0.0118595	0			0.00306374	0			742.574	0
	0.0118595	0.125			0.00306374	0.125			742.574	0.125
	0.0118713	0.125			0.0030672	0.125			743.317	0.125
	0.0118713	0			0.0030672	0			743.317	0
	0.0118831	0			0.00307066	0			744.059	0
	0.0118831	0.125			0.00307066	0.125			744.059	0.125
	0.0118949	0.125			0.00307412	0.125			744.802	0.125
	0.0118949	0			0.00307412	0			744.802	0
	0.0119067	0			0.00307759	0			745.545	0
	0.0119067	0.125			0.00307759	0.125			745.545	0.125
	0.0119186	0.125			0.00308105	0.125			746.287	0.125
	0.0119186	0			0.00308105	0			746.287	0
	0.0143164	0			0.00308451	0			747.03	0
	0.0143164	0.25			0.00308451	0.125			747.03	0.125
	0.0143284	0.25			0.00308797	0.125			747.772	0.125
	0.0143284	0			0.00308797	0			747.772	0
	0.0143403	0			0.00309144	0			748.515	0
	0.0143403	0.25			0.00309144	0.125			748.515	0.125
	0.0143522	0.25			0.0030949	0.125			749.257	0.125
	0.0143522	0			0.0030949	0			749.257	0
	0.0143642	0			0.00309836	0			750	0
	0.0143642	0.25			0.00309836	0.125			750	0.25
	0.0143761	0.25			0.00310182	0.125			750.743	0.25
	0.0143761	0			0.00310182	0			750.743	0
	0.014388	0			0.00310529	0			751.485	0
	0.014388	0.25			0.00310529	0.125			751.485	0.25
	0.0144	0.25			0.00310875	0.125			752.228	0.25
	0.0144	0			0.00310875	0			752.228	0
	0.0144119	0			0.00311221	0			752.97	0
	0.0144119	0.25			0.00311221	0.125			752.97	0.25
	0.0144238	0.25			0.00311568	0.125			753.713	0.25
	0.0144238	0			0.00311568	0			753.713	0
	0.0144357	0			0.00311914	0			754.455	0
	0.0144357	0.25			0.00311914	0.125			754.455	0.25
	0.0144477	0.25			0.0031226	0.125			755.198	0.25
	0.0144477	0			0.0031226	0			755.198	0
	0.0144596	0			0.00312606	0			755.941	0
	0.0144596	0.25			0.00312606	0.125			755.941	0.25
	0.0144715	0.25			0.00312953	0.125			756.683	0.25
	0.0144715	0			0.00312953	0			756.683	0
	0.0144835	0			0.00313299	0			757.426	0
	0.0144835	0.25			0.00313299	0.125			757.426	0.25
	0.0144954	0.25			0.00313645	0.125			758.168	0.25
	0.0144954	0			0.00313645	0			758.168	0
	0.0145073	0			0.00313991	0			758.911	0
	0.0145073	0.25			0.00313991	0.125			758.911	0.25
	0.0145193	0.25			0.00314338	0.125			759.653	0.25
	0.0145193	0			0.00314338	0			759.653	0
	0.0145312	0			0.00314684	0			760.396	0
	0.0145312	0.25			0.00314684	0.125			760.396	0.25
	0.0145431	0.25			0.0031503	0.125			761.139	0.25
	0.0145431	0			0.0031503	0			761.139	0
	0.014555	0			0.00315376	0			761.881	0
	0.014555	0.25			0.00315376	0.125			761.881	0.25
	0.014567	0.25			0.00315723	0.125			762.624	0.25
	0.014567	0			0.00315723	0			762.624	0
	0.0145789	0			0.00316069	0			763.366	0
	0.0145789	0.25			0.00316069	0.125			763.366	0.25
	0.0145908	0.25			0.00316415	0.125			764.109	0.25
	0.0145908	0			0.00316415	0			764.109	0
	0.0146028	0			0.00316762	0			764.851	0
	0.0146028	0.25			0.00316762	0.125			764.851	0.25
	0.0146147	0.25			0.00317108	0.125			765.594	0.25
	0.0146147	0			0.00317108	0			765.594	0
	0.0146266	0			0.00317454	0			766.337	0
	0.0146266	0.25			0.00317454	0.125			766.337	0.25
	0.0146386	0.25			0.003178	0.125			767.079	0.25
	0.0146386	0			0.003178	0			767.079	0
	0.0146505	0			0.00318147	0			767.822	0
	0.0146505	0.25			0.00318147	0.125			767.822	0.25
	0.0146624	0.25			0.00318493	0.125			768.564	0.25
	0.0146624	0			0.00318493	0			768.564	0
	0.0146744	0			0.00318839	0			769.307	0
	0.0146744	0.25			0.00318839	0.125			769.307	0.25
	0.0146863	0.25			0.00319185	0.125			770.05	0.25
	0.0146863	0			0.00319185	0			770.05	0
	0.0146982	0			0.00319532	0			770.792	0
	0.0146982	0.25			0.00319532	0.125			770.792	0.25
	0.0147101	0.25			0.00319878	0.125			771.535	0.25
	0.0147101	0			0.00319878	0			771.535	0
	0.0147221	0			0.00320224	0			772.277	0
	0.0147221	0.25			0.00320224	0.125			772.277	0.25
	0.014734	0.25			0.0032057	0.125			773.02	0.25
	0.014734	0			0.0032057	0			773.02	0
	0.0147459	0			0.00320917	0			773.762	0
	0.0147459	0.25			0.00320917	0.125			773.762	0.25
	0.0147579	0.25			0.00321263	0.125			774.505	0.25
	0.0147579	0			0.00321263	0			774.505	0
	0.0147698	0			0.00321609	0			775.248	0
	0.0147698	0.25			0.00321609	0.125			775.248	0.25
	0.0147817	0.25			0.00321955	0.125			775.99	0.25
	0.0147817	0			0.00321955	0			775.99	0
	0.0147937	0			0.00322302	0			776.733	0
	0.0147937	0.25			0.00322302	0.125			776.733	0.25
	0.0148056	0.25			0.00322648	0.125			777.475	0.25
	0.0148056	0			0.00322648	0			777.475	0
	0.0148175	0			0.00322994	0			778.218	0
	0.0148175	0.25			0.00322994	0.125			778.218	0.25
	0.0148294	0.25			0.00323341	0.125			778.96	0.25
	0.0148294	0			0.00323341	0			778.96	0
	0.0148414	0			0.00323687	0			779.703	0
	0.0148414	0.25			0.00323687	0.125			779.703	0.25
	0.0148533	0.25			0.00324033	0.125			780.446	0.25
	0.0148533	0			0.00324033	0			780.446	0
	0.0148652	0			0.00324379	0			781.188	0
	0.0148652	0.25			0.00324379	0.125			781.188	0.25
	0.0148772	0.25			0.00324726	0.125			781.931	0.25
	0.0148772	0			0.00324726	0			781.931	0
	0.0148891	0			0.00325072	0			782.673	0
	0.0148891	0.25			0.00325072	0.125			782.673	0.25
	0.014901	0.25			0.00325418	0.125			783.416	0.25
	0.014901	0			0.00325418	0			783.416	0
	0.014913	0			0.00325764	0			784.158	0
	0.014913	0.25			0.00325764	0.125			784.158	0.25
	0.0149249	0.25			0.00326111	0.125			784.901	0.25
	0.0149249	0			0.00326111	0			784.901	0
	0.0149368	0			0.00326457	0			785.644	0
	0.0149368	0.25			0.00326457	0.125			785.644	0.25
	0.0149487	0.25			0.00326803	0.125			786.386	0.25
	0.0149487	0			0.00326803	0			786.386	0
	0.0149607	0			0.00327149	0			787.129	0
	0.0149607	0.25			0.00327149	0.125			787.129	0.25
	0.0149726	0.25			0.00327496	0.125			787.871	0.25
	0.0149726	0			0.00327496	0			787.871	0
	0.0149845	0			0.00327842	0			788.614	0
	0.0149845	0.25			0.00327842	0.125			788.614	0.25
	0.0149965	0.25			0.00328188	0.125			789.356	0.25
	0.0149965	0			0.00328188	0			789.356	0
	0.0150084	0			0.00328535	0			790.099	0
	0.0150084	0.25			0.00328535	0.125			790.099	0.25
	0.0150203	0.25			0.00328881	0.125			790.842	0.25
	0.0150203	0			0.00328881	0			790.842	0
	0.0150323	0			0.00329227	0			791.584	0
	0.0150323	0.25			0.00329227	0.125			791.584	0.25
	0.0150442	0.25			0.00329573	0.125			792.327	0.25
	0.0150442	0			0.00329573	0			792.327	0
	0.0150561	0			0.0032992	0			793.069	0
	0.0150561	0.25			0.0032992	0.125			793.069	0.25
	0.0150681	0.25			0.00330266	0.125			793.812	0.25
	0.0150681	0			0.00330266	0			793.812	0
	0.01508	0			0.00330612	0			794.554	0
	0.01508	0.25			0.00330612	0.125			794.554	0.25
	0.0150919	0.25			0.00330958	0.125			795.297	0.25
	0.0150919	0			0.00330958	0			795.297	0
	0.0151038	0			0.00331305	0			796.04	0
	0.0151038	0.25			0.00331305	0.125			796.04	0.25
	0.0151158	0.25			0.00331651	0.125			796.782	0.25
	0.0151158	0			0.00331651	0			796.782	0
	0.0151277	0			0.00331997	0			797.525	0
	0.0151277	0.25			0.00331997	0.125			797.525	0.25
	0.0151396	0.25			0.00332343	0.125			798.267	0.25
	0.0151396	0			0.00332343	0			798.267	0
	0.0151516	0			0.0033269	0			799.01	0
	0.0151516	0.25			0.0033269	0.125			799.01	0.25
	0.0151635	0.25			0.00333036	0.125			799.752	0.25
	0.0151635	0			0.00333036	0			799.752	0
	0.0151754	0			0.00333382	0			800.495	0
	0.0151754	0.25			0.00333382	0.125			800.495	0.25
	0.0151874	0.25			0.00333728	0.125			801.238	0.25
	0.0151874	0			0.00333728	0			801.238	0
	0.0151993	0			0.00334075	0			801.98	0
	0.0151993	0.25			0.00334075	0.125			801.98	0.25
	0.0152112	0.25			0.00334421	0.125			802.723	0.25
	0.0152112	0			0.00334421	0			802.723	0
	0.0152231	0			0.00334767	0			803.465	0
	0.0152231	0.25			0.00334767	0.125			803.465	0.25
	0.0152351	0.25			0.00335114	0.125			804.208	0.25
	0.0152351	0			0.00335114	0			804.208	0
	0.015247	0			0.0033546	0			804.95	0
	0.015247	0.25			0.0033546	0.125			804.95	0.25
	0.0152589	0.25			0.00335806	0.125			805.693	0.25
	0.0152589	0			0.00335806	0			805.693	0
	0.0152709	0			0.00336152	0			806.436	0
	0.0152709	0.25			0.00336152	0.125			806.436	0.25
	0.0152828	0.25			0.00336499	0.125			807.178	0.25
	0.0152828	0			0.00336499	0			807.178	0
	0.0152947	0			0.00336845	0			807.921	0
	0.0152947	0.25			0.00336845	0.125			807.921	0.25
	0.0153067	0.25			0.00337191	0.125			808.663	0.25
	0.0153067	0			0.00337191	0			808.663	0
	0.0153186	0			0.00337537	0			809.406	0
	0.0153186	0.25			0.00337537	0.125			809.406	0.25
	0.0153305	0.25			0.00337884	0.125			810.149	0.25
	0.0153305	0			0.00337884	0			810.149	0
	0.0153425	0			0.0033823	0			810.891	0
	0.0153425	0.25			0.0033823	0.125			810.891	0.25
	0.0153544	0.25			0.00338576	0.125			811.634	0.25
	0.0153544	0			0.00338576	0			811.634	0
	0.0153663	0			0.00338922	0			812.376	0
	0.0153663	0.25			0.00338922	0.125			812.376	0.25
	0.0153782	0.25			0.00339269	0.125			813.119	0.25
	0.0153782	0			0.00339269	0			813.119	0
	0.0153902	0			0.00339615	0			813.861	0
	0.0153902	0.25			0.00339615	0.125			813.861	0.25
	0.0154021	0.25			0.00339961	0.125			814.604	0.25
	0.0154021	0			0.00339961	0			814.604	0
	0.015414	0			0.00340307	0			815.347	0
	0.015414	0.25			0.00340307	0.125			815.347	0.25
	0.015426	0.25			0.00340654	0.125			816.089	0.25
	0.015426	0			0.00340654	0			816.089	0
	0.0154379	0			0.00341	0			816.832	0
	0.0154379	0.25			0.00341	0.125			816.832	0.25
	0.0154498	0.25			0.00341346	0.125			817.574	0.25
	0.0154498	0			0.00341346	0			817.574	0
	0.0154618	0			0.00341693	0			818.317	0
	0.0154618	0.25			0.00341693	0.125			818.317	0.25
	0.0154737	0.25			0.00342039	0.125			819.059	0.25
	0.0154737	0			0.00342039	0			819.059	0
	0.0154856	0			0.00342385	0			819.802	0
	0.0154856	0.25			0.00342385	0.125			819.802	0.25
	0.0154975	0.25			0.00342731	0.125			820.545	0.25
	0.0154975	0			0.00342731	0			820.545	0
	0.0155095	0			0.00343078	0			821.287	0
	0.0155095	0.25			0.00343078	0.125			821.287	0.25
	0.0155214	0.25			0.00343424	0.125			822.03	0.25
	0.0155214	0			0.00343424	0			822.03	0
	0.0155333	0			0.0034377	0			822.772	0
	0.0155333	0.25			0.0034377	0.125			822.772	0.25
	0.0155453	0.25			0.00344116	0.125			823.515	0.25
	0.0155453	0			0.00344116	0			823.515	0
	0.0155572	0			0.00344463	0			824.257	0
	0.0155572	0.25			0.00344463	0.125			824.257	0.25
	0.0155691	0.25			0.00344809	0.125			825	0.25
	0.0155691	0			0.00344809	0			825	0
	0.0155811	0			0.00345155	0			825.743	0
	0.0155811	0.25			0.00345155	0.125			825.743	0.25
	0.015593	0.25			0.00345501	0.125			826.485	0.25
	0.015593	0			0.00345501	0			826.485	0
	0.0156049	0			0.00345848	0			827.228	0
	0.0156049	0.25			0.00345848	0.125			827.228	0.25
	0.0156168	0.25			0.00346194	0.125			827.97	0.25
	0.0156168	0			0.00346194	0			827.97	0
	0.0156288	0			0.0034654	0			828.713	0
	0.0156288	0.25			0.0034654	0.125			828.713	0.25
	0.0156407	0.25			0.00346887	0.125			829.455	0.25
	0.0156407	0			0.00346887	0			829.455	0
	0.0156526	0			0.00347233	0			830.198	0
	0.0156526	0.25			0.00347233	0.125			830.198	0.25
	0.0156646	0.25			0.00347579	0.125			830.941	0.25
	0.0156646	0			0.00347579	0			830.941	0
	0.0156765	0			0.00347925	0			831.683	0
	0.0156765	0.25			0.00347925	0.125			831.683	0.25
	0.0156884	0.25			0.00348272	0.125			832.426	0.25
	0.0156884	0			0.00348272	0			832.426	0
	0.0157004	0			0.00348618	0			833.168	0
	0.0157004	0.25			0.00348618	0.125			833.168	0.25
	0.0157123	0.25			0.00348964	0.125			833.911	0.25
	0.0157123	0			0.00348964	0			833.911	0
	0.0157242	0			0.0034931	0			834.653	0
	0.0157242	0.25			0.0034931	0.125			834.653	0.25
	0.0157362	0.25			0.00349657	0.125			835.396	0.25
	0.0157362	0			0.00349657	0			835.396	0
	0.0157481	0			0.00350003	0			836.139	0
	0.0157481	0.25			0.00350003	0.125			836.139	0.25
	0.01576	0.25			0.00350349	0.125			836.881	0.25
	0.01576	0			0.00350349	0			836.881	0
	0.0157719	0			0.00350695	0			837.624	0
	0.0157719	0.25			0.00350695	0.125			837.624	0.25
	0.0157839	0.25			0.00351042	0.125			838.366	0.25
	0.0157839	0			0.00351042	0			838.366	0
	0.0157958	0			0.00351388	0			839.109	0
	0.0157958	0.25			0.00351388	0.125			839.109	0.25
	0.0158077	0.25			0.00351734	0.125			839.851	0.25
	0.0158077	0			0.00351734	0			839.851	0
	0.0158197	0			0.0035208	0			840.594	0
	0.0158197	0.25			0.0035208	0.125			840.594	0.25
	0.0158316	0.25			0.00352427	0.125			841.337	0.25
	0.0158316	0			0.00352427	0			841.337	0
	0.0158435	0			0.00352773	0			842.079	0
	0.0158435	0.25			0.00352773	0.125			842.079	0.25
	0.0158555	0.25			0.00353119	0.125			842.822	0.25
	0.0158555	0			0.00353119	0			842.822	0
	0.0158674	0			0.00353466	0			843.564	0
	0.0158674	0.25			0.00353466	0.125			843.564	0.25
	0.0158793	0.25			0.00353812	0.125			844.307	0.25
	0.0158793	0			0.00353812	0			844.307	0
	0.0158912	0			0.00354158	0			845.05	0
	0.0158912	0.25			0.00354158	0.125			845.05	0.25
	0.0159032	0.25			0.00354504	0.125			845.792	0.25
	0.0159032	0			0.00354504	0			845.792	0
	0.0159151	0			0.00354851	0			846.535	0
	0.0159151	0.25			0.00354851	0.125			846.535	0.25
	0.015927	0.25			0.00355197	0.125			847.277	0.25
	0.015927	0			0.00355197	0			847.277	0
	0.015939	0			0.00355543	0			848.02	0
	0.015939	0.25			0.00355543	0.125			848.02	0.25
	0.0159509	0.25			0.00355889	0.125			848.762	0.25
	0.0159509	0			0.00355889	0			848.762	0
	0.0159628	0			0.00356236	0			849.505	0
	0.0159628	0.25			0.00356236	0.125			849.505	0.25
	0.0159748	0.25			0.00356582	0.125			850.248	0.25
	0.0159748	0			0.00356582	0			850.248	0
	0.0159867	0			0.00356928	0			850.99	0
	0.0159867	0.25			0.00356928	0.125			850.99	0.25
	0.0159986	0.25			0.00357274	0.125			851.733	0.25
	0.0159986	0			0.00357274	0			851.733	0
	0.0160106	0			0.00357621	0			852.475	0
	0.0160106	0.25			0.00357621	0.125			852.475	0.25
	0.0160225	0.25			0.00357967	0.125			853.218	0.25
	0.0160225	0			0.00357967	0			853.218	0
	0.0160344	0			0.00358313	0			853.96	0
	0.0160344	0.25			0.00358313	0.125			853.96	0.25
	0.0160463	0.25			0.0035866	0.125			854.703	0.25
	0.0160463	0			0.0035866	0			854.703	0
	0.0160583	0			0.00359006	0			855.446	0
	0.0160583	0.25			0.00359006	0.125			855.446	0.25
	0.0160702	0.25			0.00359352	0.125			856.188	0.25
	0.0160702	0			0.00359352	0			856.188	0
	0.0160821	0			0.00359698	0			856.931	0
	0.0160821	0.25			0.00359698	0.125			856.931	0.25
	0.0160941	0.25			0.00360045	0.125			857.673	0.25
	0.0160941	0			0.00360045	0			857.673	0
	0.016106	0			0.00360391	0			858.416	0
	0.016106	0.25			0.00360391	0.125			858.416	0.25
	0.0161179	0.25			0.00360737	0.125			859.158	0.25
	0.0161179	0			0.00360737	0			859.158	0
	0.0161299	0			0.00361083	0			859.901	0
	0.0161299	0.25			0.00361083	0.125			859.901	0.25
	0.0161418	0.25			0.0036143	0.125			860.644	0.25
	0.0161418	0			0.0036143	0			860.644	0
	0.0161537	0			0.00361776	0			861.386	0
	0.0161537	0.25			0.00361776	0.125			861.386	0.25
	0.0161656	0.25			0.00362122	0.125			862.129	0.25
	0.0161656	0			0.00362122	0			862.129	0
	0.0161776	0			0.00362468	0			862.871	0
	0.0161776	0.25			0.00362468	0.125			862.871	0.25
	0.0161895	0.25			0.00362815	0.125			863.614	0.25
	0.0161895	0			0.00362815	0			863.614	0
	0.0162014	0			0.00363161	0			864.356	0
	0.0162014	0.25			0.00363161	0.125			864.356	0.25
	0.0162134	0.25			0.00363507	0.125			865.099	0.25
	0.0162134	0			0.00363507	0			865.099	0
	0.0162253	0			0.00363853	0			865.842	0
	0.0162253	0.25			0.00363853	0.125			865.842	0.25
	0.0162372	0.25			0.003642	0.125			866.584	0.25
	0.0162372	0			0.003642	0			866.584	0
	0.0162492	0			0.00364546	0			867.327	0
	0.0162492	0.25			0.00364546	0.125			867.327	0.25
	0.0162611	0.25			0.00364892	0.125			868.069	0.25
	0.0162611	0			0.00364892	0			868.069	0
	0.016273	0			0.00365239	0			868.812	0
	0.016273	0.25			0.00365239	0.125			868.812	0.25
	0.016285	0.25			0.00365585	0.125			869.554	0.25
	0.016285	0			0.00365585	0			869.554	0
	0.0162969	0			0.00365931	0			870.297	0
	0.0162969	0.25			0.00365931	0.125			870.297	0.25
	0.0163088	0.25			0.00366277	0.125			871.04	0.25
	0.0163088	0			0.00366277	0			871.04	0
	0.0163207	0			0.00366624	0			871.782	0
	0.0163207	0.25			0.00366624	0.125			871.782	0.25
	0.0163327	0.25			0.0036697	0.125			872.525	0.25
	0.0163327	0			0.0036697	0			872.525	0
	0.0163446	0			0.00367316	0			873.267	0
	0.0163446	0.25			0.00367316	0.125			873.267	0.25
	0.0163565	0.25			0.00367662	0.125			874.01	0.25
	0.0163565	0			0.00367662	0			874.01	0
	0.0163685	0			0.00368009	0			874.752	0
	0.0163685	0.25			0.00368009	0.125			874.752	0.25
	0.0163804	0.25			0.00368355	0.125			875.495	0.25
	0.0163804	0			0.00368355	0			875.495	0
	0.0163923	0			0.00368701	0			876.238	0
	0.0163923	0.25			0.00368701	0.125			876.238	0.25
	0.0164043	0.25			0.00369047	0.125			876.98	0.25
	0.0164043	0			0.00369047	0			876.98	0
	0.0164162	0			0.00369394	0			877.723	0
	0.0164162	0.25			0.00369394	0.125			877.723	0.25
	0.0164281	0.25			0.0036974	0.125			878.465	0.25
	0.0164281	0			0.0036974	0			878.465	0
	0.01644	0			0.00370086	0			879.208	0
	0.01644	0.25			0.00370086	0.125			879.208	0.25
	0.016452	0.25			0.00370432	0.125			879.95	0.25
	0.016452	0			0.00370432	0			879.95	0
	0.0164639	0			0.00370779	0			880.693	0
	0.0164639	0.25			0.00370779	0.125			880.693	0.25
	0.0164758	0.25			0.00371125	0.125			881.436	0.25
	0.0164758	0			0.00371125	0			881.436	0
	0.0164878	0			0.00371471	0			882.178	0
	0.0164878	0.25			0.00371471	0.125			882.178	0.25
	0.0164997	0.25			0.00371818	0.125			882.921	0.25
	0.0164997	0			0.00371818	0			882.921	0
	0.0165116	0			0.00372164	0			883.663	0
	0.0165116	0.25			0.00372164	0.125			883.663	0.25
	0.0165236	0.25			0.0037251	0.125			884.406	0.25
	0.0165236	0			0.0037251	0			884.406	0
	0.0165355	0			0.00372856	0			885.149	0
	0.0165355	0.25			0.00372856	0.125			885.149	0.25
	0.0165474	0.25			0.00373203	0.125			885.891	0.25
	0.0165474	0			0.00373203	0			885.891	0
	0.0165593	0			0.00373549	0			886.634	0
	0.0165593	0.25			0.00373549	0.125			886.634	0.25
	0.0165713	0.25			0.00373895	0.125			887.376	0.25
	0.0165713	0			0.00373895	0			887.376	0
	0.0165832	0			0.00374241	0			888.119	0
	0.0165832	0.25			0.00374241	0.125			888.119	0.25
	0.0165951	0.25			0.00374588	0.125			888.861	0.25
	0.0165951	0			0.00374588	0			888.861	0
	0.0166071	0			0.00374934	0			889.604	0
	0.0166071	0.25			0.00374934	0.125			889.604	0.25
	0.016619	0.25			0.0037528	0.125			890.347	0.25
	0.016619	0			0.0037528	0			890.347	0
	0.0166309	0			0.00375626	0			891.089	0
	0.0166309	0.25			0.00375626	0.125			891.089	0.25
	0.0166429	0.25			0.00375973	0.125			891.832	0.25
	0.0166429	0			0.00375973	0			891.832	0
	0.0166548	0			0.00376319	0			892.574	0
	0.0166548	0.25			0.00376319	0.125			892.574	0.25
	0.0166667	0.25			0.00376665	0.125			893.317	0.25
	0.0166667	0			0.00376665	0			893.317	0
	0.0166787	0			0.00377012	0			894.059	0
	0.0166787	0.25			0.00377012	0.125			894.059	0.25
	0.0166906	0.25			0.00377358	0.125			894.802	0.25
	0.0166906	0			0.00377358	0			894.802	0
	0.0190886	0			0.00377704	0			895.545	0
	0.0190886	0.25			0.00377704	0.125			895.545	0.25
	0.0191004	0.25			0.0037805	0.125			896.287	0.25
	0.0191004	0			0.0037805	0			896.287	0
	0.0191122	0			0.00378397	0			897.03	0
	0.0191122	0.25			0.00378397	0.125			897.03	0.25
	0.019124	0.25			0.00378743	0.125			897.772	0.25
	0.019124	0			0.00378743	0			897.772	0
	0.0191358	0			0.00379089	0			898.515	0
	0.0191358	0.25			0.00379089	0.125			898.515	0.25
	0.0191476	0.25			0.00379435	0.125			899.257	0.25
	0.0191476	0			0.00379435	0			899.257	0
	0.0191595	0			0.00379782	0			900	0
	0.0191595	0.25			0.00379782	0.25			900	0.125
	0.0191713	0.25			0.00380128	0.25			900.743	0.125
	0.0191713	0			0.00380128	0			900.743	0
	0.0191831	0			0.00380474	0			901.485	0
	0.0191831	0.25			0.00380474	0.25			901.485	0.125
	0.0191949	0.25			0.0038082	0.25			902.228	0.125
	0.0191949	0			0.0038082	0			902.228	0
	0.0192067	0			0.00381167	0			902.97	0
	0.0192067	0.25			0.00381167	0.25			902.97	0.125
	0.0192185	0.25			0.00381513	0.25			903.713	0.125
	0.0192185	0			0.00381513	0			903.713	0
	0.0192303	0			0.00381859	0			904.455	0
	0.0192303	0.25			0.00381859	0.25			904.455	0.125
	0.0192421	0.25			0.00382205	0.25			905.198	0.125
	0.0192421	0			0.00382205	0			905.198	0
	0.019254	0			0.00382552	0			905.941	0
	0.019254	0.25			0.00382552	0.25			905.941	0.125
	0.0192658	0.25			0.00382898	0.25			906.683	0.125
	0.0192658	0			0.00382898	0			906.683	0
	0.0192776	0			0.00383244	0			907.426	0
	0.0192776	0.25			0.00383244	0.25			907.426	0.125
	0.0192894	0.25			0.00383591	0.25			908.168	0.125
	0.0192894	0			0.00383591	0			908.168	0
	0.0193012	0			0.00383937	0			908.911	0
	0.0193012	0.25			0.00383937	0.25			908.911	0.125
	0.019313	0.25			0.00384283	0.25			909.653	0.125
	0.019313	0			0.00384283	0			909.653	0
	0.0193248	0			0.00384629	0			910.396	0
	0.0193248	0.25			0.00384629	0.25			910.396	0.125
	0.0193366	0.25			0.00384976	0.25			911.139	0.125
	0.0193366	0			0.00384976	0			911.139	0
	0.0193485	0			0.00385322	0			911.881	0
	0.0193485	0.25			0.00385322	0.25			911.881	0.125
	0.0193603	0.25			0.00385668	0.25			912.624	0.125
	0.0193603	0			0.00385668	0			912.624	0
	0.0193721	0			0.00386014	0			913.366	0
	0.0193721	0.25			0.00386014	0.25			913.366	0.125
	0.0193839	0.25			0.00386361	0.25			914.109	0.125
	0.0193839	0			0.00386361	0			914.109	0
	0.0193957	0			0.00386707	0			914.851	0
	0.0193957	0.25			0.00386707	0.25			914.851	0.125
	0.0194075	0.25			0.00387053	0.25			915.594	0.125
	0.0194075	0			0.00387053	0			915.594	0
	0.0194193	0			0.00387399	0			916.337	0
	0.0194193	0.25			0.00387399	0.25			916.337	0.125
	0.0194311	0.25			0.00387746	0.25			917.079	0.125
	0.0194311	0			0.00387746	0			917.079	0
	0.019443	0			0.00388092	0			917.822	0
	0.019443	0.25			0.00388092	0.25			917.822	0.125
	0.0194548	0.25			0.00388438	0.25			918.564	0.125
	0.0194548	0			0.00388438	0			918.564	0
	0.0194666	0			0.00388785	0			919.307	0
	0.0194666	0.25			0.00388785	0.25			919.307	0.125
	0.0194784	0.25			0.00389131	0.25			920.05	0.125
	0.0194784	0			0.00389131	0			920.05	0
	0.0194902	0			0.00389477	0			920.792	0
	0.0194902	0.25			0.00389477	0.25			920.792	0.125
	0.019502	0.25			0.00389823	0.25			921.535	0.125
	0.019502	0			0.00389823	0			921.535	0
	0.0195138	0			0.0039017	0			922.277	0
	0.0195138	0.25			0.0039017	0.25			922.277	0.125
	0.0195256	0.25			0.00390516	0.25			923.02	0.125
	0.0195256	0			0.00390516	0			923.02	0
	0.0195375	0			0.00390862	0			923.762	0
	0.0195375	0.25			0.00390862	0.25			923.762	0.125
	0.0195493	0.25			0.00391208	0.25			924.505	0.125
	0.0195493	0			0.00391208	0			924.505	0
	0.0195611	0			0.00391555	0			925.248	0
	0.0195611	0.25			0.00391555	0.25			925.248	0.125
	0.0195729	0.25			0.00391901	0.25			925.99	0.125
	0.0195729	0			0.00391901	0			925.99	0
	0.0195847	0			0.00392247	0			926.733	0
	0.0195847	0.25			0.00392247	0.25			926.733	0.125
	0.0195965	0.25			0.00392593	0.25			927.475	0.125
	0.0195965	0			0.00392593	0			927.475	0
	0.0196083	0			0.0039294	0			928.218	0
	0.0196083	0.25			0.0039294	0.25			928.218	0.125
	0.0196201	0.25			0.00393286	0.25			928.96	0.125
	0.0196201	0			0.00393286	0			928.96	0
	0.0196319	0			0.00393632	0			929.703	0
	0.0196319	0.25			0.00393632	0.25			929.703	0.125
	0.0196438	0.25			0.00393978	0.25			930.446	0.125
	0.0196438	0			0.00393978	0			930.446	0
	0.0196556	0			0.00394325	0			931.188	0
	0.0196556	0.25			0.00394325	0.25			931.188	0.125
	0.0196674	0.25			0.00394671	0.25			931.931	0.125
	0.0196674	0			0.00394671	0			931.931	0
	0.0196792	0			0.00395017	0			932.673	0
	0.0196792	0.25			0.00395017	0.25			932.673	0.125
	0.019691	0.25			0.00395364	0.25			933.416	0.125
	0.019691	0			0.00395364	0			933.416	0
	0.0197028	0			0.0039571	0			934.158	0
	0.0197028	0.25			0.0039571	0.25			934.158	0.125
	0.0197146	0.25			0.00396056	0.25			934.901	0.125
	0.0197146	0			0.00396056	0			934.901	0
	0.0197264	0			0.00396402	0			935.644	0
	0.0197264	0.25			0.00396402	0.25			935.644	0.125
	0.0197383	0.25			0.00396749	0.25			936.386	0.125
	0.0197383	0			0.00396749	0			936.386	0
	0.0197501	0			0.00397095	0			937.129	0
	0.0197501	0.25			0.00397095	0.25			937.129	0.125
	0.0197619	0.25			0.00397441	0.25			937.871	0.125
	0.0197619	0			0.00397441	0			937.871	0
	0.0197737	0			0.00397787	0			938.614	0
	0.0197737	0.25			0.00397787	0.25			938.614	0.125
	0.0197855	0.25			0.00398134	0.25			939.356	0.125
	0.0197855	0			0.00398134	0			939.356	0
	0.0197973	0			0.0039848	0			940.099	0
	0.0197973	0.25			0.0039848	0.25			940.099	0.125
	0.0198091	0.25			0.00398826	0.25			940.842	0.125
	0.0198091	0			0.00398826	0			940.842	0
	0.0198209	0			0.00399172	0			941.584	0
	0.0198209	0.25			0.00399172	0.25			941.584	0.125
	0.0198328	0.25			0.00399519	0.25			942.327	0.125
	0.0198328	0			0.00399519	0			942.327	0
	0.0198446	0			0.00399865	0			943.069	0
	0.0198446	0.25			0.00399865	0.25			943.069	0.125
	0.0198564	0.25			0.00400211	0.25			943.812	0.125
	0.0198564	0			0.00400211	0			943.812	0
	0.0198682	0			0.00400558	0			944.554	0
	0.0198682	0.25			0.00400558	0.25			944.554	0.125
	0.01988	0.25			0.00400904	0.25			945.297	0.125
	0.01988	0			0.00400904	0			945.297	0
	0.0198918	0			0.0040125	0			946.04	0
	0.0198918	0.25			0.0040125	0.25			946.04	0.125
	0.0199036	0.25			0.00401596	0.25			946.782	0.125
	0.0199036	0			0.00401596	0			946.782	0
	0.0199154	0			0.00401943	0			947.525	0
	0.0199154	0.25			0.00401943	0.25			947.525	0.125
	0.0199273	0.25			0.00402289	0.25			948.267	0.125
	0.0199273	0			0.00402289	0			948.267	0
	0.0199391	0			0.00402635	0			949.01	0
	0.0199391	0.25			0.00402635	0.25			949.01	0.125
	0.0199509	0.25			0.00402981	0.25			949.752	0.125
	0.0199509	0			0.00402981	0			949.752	0
	0.0199627	0			0.00403328	0			950.495	0
	0.0199627	0.25			0.00403328	0.25			950.495	0.125
	0.0199745	0.25			0.00403674	0.25			951.238	0.125
	0.0199745	0			0.00403674	0			951.238	0
	0.0199863	0			0.0040402	0			951.98	0
	0.0199863	0.25			0.0040402	0.25			951.98	0.125
	0.0199981	0.25			0.00404366	0.25			952.723	0.125
	0.0199981	0			0.00404366	0			952.723	0
	0.0200099	0			0.00404713	0			953.465	0
	0.0200099	0.25			0.00404713	0.25			953.465	0.125
	0.0200218	0.25			0.00405059	0.25			954.208	0.125
	0.0200218	0			0.00405059	0			954.208	0
	0.0200336	0			0.00405405	0			954.95	0
	0.0200336	0.25			0.00405405	0.25			954.95	0.125
	0.0200454	0.25			0.00405751	0.25			955.693	0.125
	0.0200454	0			0.00405751	0			955.693	0
	0.0200572	0			0.00406098	0			956.436	0
	0.0200572	0.25			0.00406098	0.25			956.436	0.125
	0.020069	0.25			0.00406444	0.25			957.178	0.125
	0.020069	0			0.00406444	0			957.178	0
	0.0200808	0			0.0040679	0			957.921	0
	0.0200808	0.25			0.0040679	0.25			957.921	0.125
	0.0200926	0.25			0.00407137	0.25			958.663	0.125
	0.0200926	0			0.00407137	0			958.663	0
	0.0201044	0			0.00407483	0			959.406	0
	0.0201044	0.25			0.00407483	0.25			959.406	0.125
	0.0201163	0.25			0.00407829	0.25			960.149	0.125
	0.0201163	0			0.00407829	0			960.149	0
	0.0201281	0			0.00408175	0			960.891	0
	0.0201281	0.25			0.00408175	0.25			960.891	0.125
	0.0201399	0.25			0.00408522	0.25			961.634	0.125
	0.0201399	0			0.00408522	0			961.634	0
	0.0201517	0			0.00408868	0			962.376	0
	0.0201517	0.25			0.00408868	0.25			962.376	0.125
	0.0201635	0.25			0.00409214	0.25			963.119	0.125
	0.0201635	0			0.00409214	0			963.119	0
	0.0201753	0			0.0040956	0			963.861	0
	0.0201753	0.25			0.0040956	0.25			963.861	0.125
	0.0201871	0.25			0.00409907	0.25			964.604	0.125
	0.0201871	0			0.00409907	0			964.604	0
	0.0201989	0			0.00410253	0			965.347	0
	0.0201989	0.25			0.00410253	0.25			965.347	0.125
	0.0202107	0.25			0.00410599	0.25			966.089	0.125
	0.0202107	0			0.00410599	0			966.089	0
	0.0202226	0			0.00410945	0			966.832	0
	0.0202226	0.25			0.00410945	0.25			966.832	0.125
	0.0202344	0.25			0.00411292	0.25			967.574	0.125
	0.0202344	0			0.00411292	0			967.574	0
	0.0202462	0			0.00411638	0			968.317	0
	0.0202462	0.25			0.00411638	0.25			968.317	0.125
	0.020258	0.25			0.00411984	0.25			969.059	0.125
	0.020258	0			0.00411984	0			969.059	0
	0.0202698	0			0.0041233	0			969.802	0
	0.0202698	0.25			0.0041233	0.25			969.802	0.125
	0.0202816	0.25			0.00412677	0.25			970.545	0.125
	0.0202816	0			0.00412677	0			970.545	0
	0.0202934	0			0.00413023	0			971.287	0
	0.0202934	0.25			0.00413023	0.25			971.287	0.125
	0.0203052	0.25			0.00413369	0.25			972.03	0.125
	0.0203052	0			0.00413369	0			972.03	0
	0.0203171	0			0.00413716	0			972.772	0
	0.0203171	0.25			0.00413716	0.25			972.772	0.125
	0.0203289	0.25			0.00414062	0.25			973.515	0.125
	0.0203289	0			0.00414062	0			973.515	0
	0.0203407	0			0.00414408	0			974.257	0
	0.0203407	0.25			0.00414408	0.25			974.257	0.125
	0.0203525	0.25			0.00414754	0.25			975	0.125
	0.0203525	0			0.00414754	0			975	0
	0.0203643	0			0.00415101	0			975.743	0
	0.0203643	0.25			0.00415101	0.25			975.743	0.125
	0.0203761	0.25			0.00415447	0.25			976.485	0.125
	0.0203761	0			0.00415447	0			976.485	0
	0.0203879	0			0.00415793	0			977.228	0
	0.0203879	0.25			0.00415793	0.25			977.228	0.125
	0.0203997	0.25			0.00416139	0.25			977.97	0.125
	0.0203997	0			0.00416139	0			977.97	0
	0.0204116	0			0.00416486	0			978.713	0
	0.0204116	0.25			0.00416486	0.25			978.713	0.125
	0.0204234	0.25			0.00416832	0.25			979.455	0.125
	0.0204234	0			0.00416832	0			979.455	0
	0.0204352	0			0.00417178	0			980.198	0
	0.0204352	0.25			0.00417178	0.25			980.198	0.125
	0.020447	0.25			0.00417524	0.25			980.941	0.125
	0.020447	0			0.00417524	0			980.941	0
	0.0204588	0			0.00417871	0			981.683	0
	0.0204588	0.25			0.00417871	0.25			981.683	0.125
	0.0204706	0.25			0.00418217	0.25			982.426	0.125
	0.0204706	0			0.00418217	0			982.426	0
	0.0204824	0			0.00418563	0			983.168	0
	0.0204824	0.25			0.00418563	0.25			983.168	0.125
	0.0204942	0.25			0.0041891	0.25			983.911	0.125
	0.0204942	0			0.0041891	0			983.911	0
	0.0205061	0			0.00419256	0			984.653	0
	0.0205061	0.25			0.00419256	0.25			984.653	0.125
	0.0205179	0.25			0.00419602	0.25			985.396	0.125
	0.0205179	0			0.00419602	0			985.396	0
	0.0205297	0			0.00419948	0			986.139	0
	0.0205297	0.25			0.00419948	0.25			986.139	0.125
	0.0205415	0.25			0.00420295	0.25			986.881	0.125
	0.0205415	0			0.00420295	0			986.881	0
	0.0205533	0			0.00420641	0			987.624	0
	0.0205533	0.25			0.00420641	0.25			987.624	0.125
	0.0205651	0.25			0.00420987	0.25			988.366	0.125
	0.0205651	0			0.00420987	0			988.366	0
	0.0205769	0			0.00421333	0			989.109	0
	0.0205769	0.25			0.00421333	0.25			989.109	0.125
	0.0205887	0.25			0.0042168	0.25			989.851	0.125
	0.0205887	0			0.0042168	0			989.851	0
	0.0206006	0			0.00422026	0			990.594	0
	0.0206006	0.25			0.00422026	0.25			990.594	0.125
	0.0206124	0.25			0.00422372	0.25			991.337	0.125
	0.0206124	0			0.00422372	0			991.337	0
	0.0206242	0			0.00422718	0			992.079	0
	0.0206242	0.25			0.00422718	0.25			992.079	0.125
	0.020636	0.25			0.00423065	0.25			992.822	0.125
	0.020636	0			0.00423065	0			992.822	0
	0.0206478	0			0.00423411	0			993.564	0
	0.0206478	0.25			0.00423411	0.25			993.564	0.125
	0.0206596	0.25			0.00423757	0.25			994.307	0.125
	0.0206596	0			0.00423757	0			994.307	0
	0.0206714	0			0.00424103	0			995.05	0
	0.0206714	0.25			0.00424103	0.25			995.05	0.125
	0.0206832	0.25			0.0042445	0.25			995.792	0.125
	0.0206832	0			0.0042445	0			995.792	0
	0.0206951	0			0.00424796	0			996.535	0
	0.0206951	0.25			0.00424796	0.25			996.535	0.125
	0.0207069	0.25			0.00425142	0.25			997.277	0.125
	0.0207069	0			0.00425142	0			997.277	0
	0.0207187	0			0.00425489	0			998.02	0
	0.0207187	0.25			0.00425489	0.25			998.02	0.125
	0.0207305	0.25			0.00425835	0.25			998.762	0.125
	0.0207305	0			0.00425835	0			998.762	0
	0.0207423	0			0.00426181	0			999.505	0
	0.0207423	0.25			0.00426181	0.25			999.505	0.125
	0.0207541	0.25			0.00426527	0.25			1000.25	0.125
	0.0207541	0			0.00426527	0			1000.25	0
	0.0207659	0			0.00426874	0			1000.99	0
	0.0207659	0.25			0.00426874	0.25			1000.99	0.125
	0.0207777	0.25			0.0042722	0.25			1001.73	0.125
	0.0207777	0			0.0042722	0			1001.73	0
	0.0207895	0			0.00427566	0			1002.48	0
	0.0207895	0.25			0.00427566	0.25			1002.48	0.125
	0.0208014	0.25			0.00427912	0.25			1003.22	0.125
	0.0208014	0			0.00427912	0			1003.22	0
	0.0208132	0			0.00428259	0			1003.96	0
	0.0208132	0.25			0.00428259	0.25			1003.96	0.125
	0.020825	0.25			0.00428605	0.25			1004.7	0.125
	0.020825	0			0.00428605	0			1004.7	0
	0.0208368	0			0.00428951	0			1005.45	0
	0.0208368	0.25			0.00428951	0.25			1005.45	0.125
	0.0208486	0.25			0.00429297	0.25			1006.19	0.125
	0.0208486	0			0.00429297	0			1006.19	0
	0.0208604	0			0.00429644	0			1006.93	0
	0.0208604	0.25			0.00429644	0.25			1006.93	0.125
	0.0208722	0.25			0.0042999	0.25			1007.67	0.125
	0.0208722	0			0.0042999	0			1007.67	0
	0.020884	0			0.00430336	0			1008.42	0
	0.020884	0.25			0.00430336	0.25			1008.42	0.125
	0.0208959	0.25			0.00430683	0.25			1009.16	0.125
	0.0208959	0			0.00430683	0			1009.16	0
	0.0209077	0			0.00431029	0			1009.9	0
	0.0209077	0.25			0.00431029	0.25			1009.9	0.125
	0.0209195	0.25			0.00431375	0.25			1010.64	0.125
	0.0209195	0			0.00431375	0			1010.64	0
	0.0209313	0			0.00431721	0			1011.39	0
	0.0209313	0.25			0.00431721	0.25			1011.39	0.125
	0.0209431	0.25			0.00432068	0.25			1012.13	0.125
	0.0209431	0			0.00432068	0			1012.13	0
	0.0209549	0			0.00432414	0			1012.87	0
	0.0209549	0.25			0.00432414	0.25			1012.87	0.125
	0.0209667	0.25			0.0043276	0.25			1013.61	0.125
	0.0209667	0			0.0043276	0			1013.61	0
	0.0209785	0			0.00433106	0			1014.36	0
	0.0209785	0.25			0.00433106	0.25			1014.36	0.125
	0.0209904	0.25			0.00433453	0.25			1015.1	0.125
	0.0209904	0			0.00433453	0			1015.1	0
	0.0210022	0			0.00433799	0			1015.84	0
	0.0210022	0.25			0.00433799	0.25			1015.84	0.125
	0.021014	0.25			0.00434145	0.25			1016.58	0.125
	0.021014	0			0.00434145	0			1016.58	0
	0.0210258	0			0.00434491	0			1017.33	0
	0.0210258	0.25			0.00434491	0.25			1017.33	0.125
	0.0210376	0.25			0.00434838	0.25			1018.07	0.125
	0.0210376	0			0.00434838	0			1018.07	0
	0.0210494	0			0.00435184	0			1018.81	0
	0.0210494	0.25			0.00435184	0.25			1018.81	0.125
	0.0210612	0.25			0.0043553	0.25			1019.55	0.125
	0.0210612	0			0.0043553	0			1019.55	0
	0.021073	0			0.00435876	0			1020.3	0
	0.021073	0.25			0.00435876	0.25			1020.3	0.125
	0.0210849	0.25			0.00436223	0.25			1021.04	0.125
	0.0210849	0			0.00436223	0			1021.04	0
	0.0210967	0			0.00436569	0			1021.78	0
	0.0210967	0.25			0.00436569	0.25			1021.78	0.125
	0.0211085	0.25			0.00436915	0.25			1022.52	0.125
	0.0211085	0			0.00436915	0			1022.52	0
	0.0211203	0			0.00437262	0			1023.27	0
	0.0211203	0.25			0.00437262	0.25			1023.27	0.125
	0.0211321	0.25			0.00437608	0.25			1024.01	0.125
	0.0211321	0			0.00437608	0			1024.01	0
	0.0211439	0			0.00437954	0			1024.75	0
	0.0211439	0.25			0.00437954	0.25			1024.75	0.125
	0.0211557	0.25			0.004383	0.25			1025.5	0.125
	0.0211557	0			0.004383	0			1025.5	0
	0.0211675	0			0.00438647	0			1026.24	0
	0.0211675	0.25			0.00438647	0.25			1026.24	0.125
	0.0211794	0.25			0.00438993	0.25			1026.98	0.125
	0.0211794	0			0.00438993	0			1026.98	0
	0.0211912	0			0.00439339	0			1027.72	0
	0.0211912	0.25			0.00439339	0.25			1027.72	0.125
	0.021203	0.25			0.00439685	0.25			1028.47	0.125
	0.021203	0			0.00439685	0			1028.47	0
	0.0212148	0			0.00440032	0			1029.21	0
	0.0212148	0.25			0.00440032	0.25			1029.21	0.125
	0.0212266	0.25			0.00440378	0.25			1029.95	0.125
	0.0212266	0			0.00440378	0			1029.95	0
	0.0212384	0			0.00440724	0			1030.69	0
	0.0212384	0.25			0.00440724	0.25			1030.69	0.125
	0.0212502	0.25			0.0044107	0.25			1031.44	0.125
	0.0212502	0			0.0044107	0			1031.44	0
	0.021262	0			0.00441417	0			1032.18	0
	0.021262	0.25			0.00441417	0.25			1032.18	0.125
	0.0212739	0.25			0.00441763	0.25			1032.92	0.125
	0.0212739	0			0.00441763	0			1032.92	0
	0.0212857	0			0.00442109	0			1033.66	0
	0.0212857	0.25			0.00442109	0.25			1033.66	0.125
	0.0212975	0.25			0.00442455	0.25			1034.41	0.125
	0.0212975	0			0.00442455	0			1034.41	0
	0.0213093	0			0.00442802	0			1035.15	0
	0.0213093	0.25			0.00442802	0.25			1035.15	0.125
	0.0213211	0.25			0.00443148	0.25			1035.89	0.125
	0.0213211	0			0.00443148	0			1035.89	0
	0.0213329	0			0.00443494	0			1036.63	0
	0.0213329	0.25			0.00443494	0.25			1036.63	0.125
	0.0213447	0.25			0.00443841	0.25			1037.38	0.125
	0.0213447	0			0.00443841	0			1037.38	0
	0.0213565	0			0.00444187	0			1038.12	0
	0.0213565	0.25			0.00444187	0.25			1038.12	0.125
	0.0213683	0.25			0.00444533	0.25			1038.86	0.125
	0.0213683	0			0.00444533	0			1038.86	0
	0.0213802	0			0.00444879	0			1039.6	0
	0.0213802	0.25			0.00444879	0.25			1039.6	0.125
	0.021392	0.25			0.00445226	0.25			1040.35	0.125
	0.021392	0			0.00445226	0			1040.35	0
	0.0214038	0			0.00445572	0			1041.09	0
	0.0214038	0.25			0.00445572	0.25			1041.09	0.125
	0.0214156	0.25			0.00445918	0.25			1041.83	0.125
	0.0214156	0			0.00445918	0			1041.83	0
[truncated: 828 more rows]

## Sheet: Metadata1
Attribute	units
REP_ID2007
REP_no
Batch_No
S.No.
Mic quotient
qCO2
Mic C	(mgC/kg)
Mic N	(mg/kg)
CN (Mic)	no units
SR	(mgC/kg/hr)
SOC	(mg/kg)
Nitrate	(mg/L) N
Ammonia	(mg/L) N
Phenolics	(mg/L)
amino acids	(µM)
Lecheate TOC (mg/L)	(mg/L)
Lecheate TON (mg/L)	(mg/L)
L_CN	no units
Absob @ 254
Absob @ 400
HIX
pH
Ec	(µScm-1)
AVC78
AVC78_des
EASTING_10KM
NORTHING_10KM
Country
MEAN_ALTITUDE
Soil_classification
STcode
SoilType

## Sheet: Metadata2
Paramter	Description	Units	method
REP_ID2007	Sample ID
REP no	Replication number
Batch number	Batch number
S.No.	serial number in the Bacth
Mic_C (mg/L)	Microbial biomass carbon	mg/L	Fumigation extraction by Vence et al (1987) -see CFE protocol
Mic_N (mg/L)	Microbial biomass Nitrogen	mg/L	Fumigation extraction by Vence et al (1987) -see CFE protocol
LOI	Loss on Ignition (SOC)	%
Nitrate mg/L N	Nitrate content	mg/L	Skalar determination method
Ammonia mg/L N	Ammonia content	mg/L	Skalar determination method
pH	pH of the soil leachate	none	pH meter
Ec	Electrical conductivity of the leachate	µS cm-1	EC meter
Phenolics mg/L	Phenolics content in the leachate	mg/L	see phenolics protocol
Absob @ 254	Absorbance at 254 nm wave length		absorbance spectroscopy
Absob @ 400	Absorbance at 400 nm wave length		absorbance spectroscopy
HIX	the ratio of absorbance at 254-to-400		the ratio of absorbance at 254-to-400
amino acids	Amino acids content in the leachate	µM	modified Fluorometric OPAME procedure by Jones et al., (2002)
Lecheate TOC (mg/L)	Total organic Carbon for the leachate	mg/L	TOC-VCSH/CSN total organic C analyzer (Shimadzu, Kyoto, Japan)
Lecheate TON (mg/L)	Total organic Nitrogen for the leachate	mg/L	TOC-VCSH/CSN total organic C analyzer (Shimadzu, Kyoto, Japan)
0_p	Plant substrate 14C remaining at time 0	%	See mineralisation protocol
0.021_p	Plant substrate 14C remaining at time 30minutes	%	See mineralisation protocol
1_p	Plant substrate 14C remaining at time 24 hours	%	See mineralisation protocol
7_p	Plant substrate 14C remaining at time 7 days	%	See mineralisation protocol
14_p	Plant substrate 14C remaining at time 14 days	%	See mineralisation protocol
28_p	Plant substrate 14C remaining at time 28 days	%	See mineralisation protocol
90_p	Plant substrate 14C remaining at time 90 days	%	See mineralisation protocol
a1_p	Initial stage pool size for plant material	%	See mineralisation protocol
b1_p	rate constant coeficient for the initial stage mineralisation for plant material	day-1	See mineralisation protocol
HL1_p	Half life for the initial stage mineralisation for plant material	days	See mineralisation protocol
a2_p	late atage pool size for plant material	%	See mineralisation protocol
b2_p	rate constant coeficient for the late stage mineralisation for plant material	day-1	See mineralisation protocol
half life(t½ )	Half life for the late stage mineralisation for plant material	days	See mineralisation protocol
0_l	Labile substrate 14C remaining at time 0	%	See mineralisation protocol
0.021_l	Labile substrate 14C remaining at time 30 minutes	%	See mineralisation protocol
1_l	Labile substrate 14C remaining at time 24 hours	%	See mineralisation protocol
7_l	Labile substrate 14C remaining at time 7 days	%	See mineralisation protocol
14_l	Labile substrate 14C remaining at time 14 days	%	See mineralisation protocol
28_l	Labile substrate 14C remaining at time 28 days	%	See mineralisation protocol
90_l	Labile substrate 14C remaining at time 90 days	%	See mineralisation protocol
a1_l	Initial stage pool size labile material	%	See mineralisation protocol
b1_l	rate constant coeficient for the initial stage mineralisation labile material	day-1	See mineralisation protocol
HL1_l	Half life for the initial stage mineralisation labile material	days	See mineralisation protocol
a2_l	late atage pool size labile material	%	See mineralisation protocol
b2_l	rate constant coeficient for the late stage mineralisation labile material	day-1	See mineralisation protocol
HL2_l	Half life for the late stage mineralisation labile material	days	See mineralisation protocol
AVC78	average vegetation class 1978
AVC98	average vegetation class 1998
EASTING_10KM	10km grid reference -easting
NORTHING_10KM	10km grid reference -northing
COUNTRY	ENG= England, WAL = Wales, SCO = Scotland
MEAN_ALTITUDE	Mean Site Altitude
BH_CODE	Broad habitat code
BH_DESCRIPTION	Broad habitat description
MAJOR_GROUP_1990	Soil major group code (may be more than one)
SOIL_GROUP_1990	Soil group code (may be more than one)
SOIL_SUB_GROUP_1990	Soil sub group code (may be more than one)
CURRENT_SOIL_CLASSIFICATION	Major soil group. By a comparison process between 1978 data and 1990 maps, this description was derived and allocated manually by M.Hornung. Should be more accurate than above.
ColumnTitle	ColumnUnits	ColumnDescription
Square	Text	CS square from which soil was obtained
Rep	Text	replicate number from the sqaure
Rack number	Text	Bangor code used to identify the leaching rack containing the sample
CFluxPergSoil	ugC/gSoil/hr	Carbon (C) flux expressed as micrograms of CO2-C per gram of soil dry weight per hour
CFluxPergLOI	ugC/gLOI/hr	Carbon (C) flux expressed as micrograms of CO2-C per gram of soil lost after ignition at 375 degrees C per hour
CFluxPergSoilC	ugC/gSoilC/hr	Carbon (C) flux expressed as micrograms of CO2-C per gram of soil C per hour. This calculated by using the assumption of .525gC/gLOI (see Protocol)
